# Supplementary material for: HIF-1-mediated suppression of mitochondria electron transport chain function confers resistance to lidocaine-induced cell death
Source: Sci Rep. 2017 Jun 19;7:3816. doi: 10.1038/s41598-017-03980-7 (PMC5476559; doi:10.1038/s41598-017-03980-7)
Supplement: Supplementary file 2 — Supplementary Dataset S1 [file 41598_2017_3980_MOESM2_ESM.xls]

## Sheet: gene_exp のコピー.diff
test_id	gene_id	gene	locus	sample_1	sample_2	status	value_1	value_2	log2(fold_change)	test_stat	p_value	q_value	significant
XLOC_000001	XLOC_000001	LOC100652771	1:12189-13639	RCC4_EV	RCC4_VHL	NOTEST	0	0	0	0	1	1	no
XLOC_000002	XLOC_000002	MIR1302-2	1:30365-30503	RCC4_EV	RCC4_VHL	NOTEST	0	0	0	0	1	1	no
XLOC_000003	XLOC_000003	OR4F5	1:69090-70008	RCC4_EV	RCC4_VHL	NOTEST	0	0	0	0	1	1	no
XLOC_000004	XLOC_000004	LOC100132287	1:323891-328581	RCC4_EV	RCC4_VHL	NOTEST	0	0	0	0	1	1	no
XLOC_000005	XLOC_000005	LOC100288646	1:329789-342507	RCC4_EV	RCC4_VHL	NOTEST	0	0	0	0	1	1	no
XLOC_000006	XLOC_000006	OR4F29	1:367658-368597	RCC4_EV	RCC4_VHL	NOTEST	0	0	0	0	1	1	no
XLOC_000007	XLOC_000007	LOC100652939	1:557142-566063	RCC4_EV	RCC4_VHL	OK	6502.77	6660.25	0.0345219	0.0715465	0.95245	0.999269	no
XLOC_000008	XLOC_000008	LOC100287934	1:721319-722513	RCC4_EV	RCC4_VHL	OK	0.719353	0.859936	0.25753	0.474108	0.69205	0.999269	no
XLOC_000009	XLOC_000009	FAM87B	1:752750-755195	RCC4_EV	RCC4_VHL	NOTEST	0.055922	0.00790057	-2.82339	0	1	1	no
XLOC_000010	XLOC_000010	LOC100506327,LOC643837	1:763063-793145	RCC4_EV	RCC4_VHL	OK	4.58855	4.04196	-0.182983	-0.471511	0.656	0.999269	no
XLOC_000011	XLOC_000011	-	1:840205-841752	RCC4_EV	RCC4_VHL	OK	0.431382	0.455772	0.0793446	0.122643	0.92165	0.999269	no
XLOC_000012	XLOC_000012	LOC284600	1:845616-851530	RCC4_EV	RCC4_VHL	OK	0.261341	0.479632	0.875992	1.5865	0.1123	0.999269	no
XLOC_000013	XLOC_000013	SAMD11	1:861120-894784	RCC4_EV	RCC4_VHL	OK	5.51318	7.76474	0.494052	0.656846	0.54155	0.999269	no
XLOC_000014	XLOC_000014	KLHL17,PLEKHN1	1:894903-917473	RCC4_EV	RCC4_VHL	OK	4.23945	4.99707	0.237207	0.606873	0.56075	0.999269	no
XLOC_000015	XLOC_000015	-	1:931382-934140	RCC4_EV	RCC4_VHL	OK	1.06233	0.854135	-0.314699	-0.627467	0.52575	0.999269	no
XLOC_000016	XLOC_000016	ISG15	1:948846-949920	RCC4_EV	RCC4_VHL	OK	31.0311	45.7402	0.559749	2.2711	0.11125	0.999269	no
XLOC_000017	XLOC_000017	AGRN	1:955502-991492	RCC4_EV	RCC4_VHL	OK	65.2971	56.1079	-0.218816	-0.71257	0.4604	0.999269	no
XLOC_000018	XLOC_000018	-	1:995648-1002066	RCC4_EV	RCC4_VHL	OK	6.74661	5.76838	-0.225996	-0.529066	0.5948	0.999269	no
XLOC_000019	XLOC_000019	LOC254099	1:1072396-1079436	RCC4_EV	RCC4_VHL	NOTEST	0.0775887	0.01917	-2.01699	0	1	1	no
XLOC_000020	XLOC_000020	MIR200A,MIR200B,MIR429	1:1100405-1105718	RCC4_EV	RCC4_VHL	OK	1.01271	0.749344	-0.434525	-0.000739244	0.56015	0.999269	no
XLOC_000021	XLOC_000021	TTLL10	1:1108435-1133313	RCC4_EV	RCC4_VHL	NOTEST	0.028808	0.00712377	-2.01576	0	1	1	no
XLOC_000022	XLOC_000022	B3GALT6	1:1167628-1170421	RCC4_EV	RCC4_VHL	OK	12.9433	11.834	-0.12927	-0.440571	0.68125	0.999269	no
XLOC_000023	XLOC_000023	-	1:1209404-1214773	RCC4_EV	RCC4_VHL	OK	0.363696	0.40799	0.165798	0.26281	0.8213	0.999269	no
XLOC_000024	XLOC_000024	SCNN1D	1:1215682-1227409	RCC4_EV	RCC4_VHL	OK	0.37993	0.490987	0.36995	0.637765	0.5172	0.999269	no
XLOC_000025	XLOC_000025	PUSL1	1:1243993-1260046	RCC4_EV	RCC4_VHL	OK	14.7589	13.4567	-0.133262	-0.266844	0.8215	0.999269	no
XLOC_000026	XLOC_000026	CPSF3L	1:1243993-1260046	RCC4_EV	RCC4_VHL	OK	1.26928	1.11906	-0.181716	-0.240386	0.80605	0.999269	no
XLOC_000027	XLOC_000027	GLTPD1	1:1260142-1264276	RCC4_EV	RCC4_VHL	OK	14.0077	14.3308	0.032908	0.111751	0.9167	0.999269	no
XLOC_000028	XLOC_000028	TAS1R3	1:1266172-1270477	RCC4_EV	RCC4_VHL	OK	0.175201	0.192837	0.138372	0.201108	0.84055	0.999269	no
XLOC_000029	XLOC_000029	LOC148413	1:1321088-1342693	RCC4_EV	RCC4_VHL	OK	7.43091	9.2641	0.318113	0.422783	0.7065	0.999269	no
XLOC_000030	XLOC_000030	TMEM88B	1:1361507-1363167	RCC4_EV	RCC4_VHL	NOTEST	0	0	0	0	1	1	no
XLOC_000031	XLOC_000031	VWA1	1:1370902-1378262	RCC4_EV	RCC4_VHL	NOTEST	0.0101899	0.0214755	1.07555	0	1	1	no
XLOC_000032	XLOC_000032	ATAD3C	1:1385068-1405538	RCC4_EV	RCC4_VHL	NOTEST	0.0829884	0.0709962	-0.225168	0	1	1	no
XLOC_000033	XLOC_000033	ATAD3B	1:1407163-1431582	RCC4_EV	RCC4_VHL	OK	6.37322	6.3928	0.00442495	0.0133862	0.9903	0.999269	no
XLOC_000034	XLOC_000034	ATAD3A	1:1447522-1470067	RCC4_EV	RCC4_VHL	OK	14.1713	16.5698	0.225584	0.721909	0.4557	0.999269	no
XLOC_000035	XLOC_000035	-	1:1535718-1538221	RCC4_EV	RCC4_VHL	OK	0.383573	0.306129	-0.325361	-0.541214	0.61365	0.999269	no
XLOC_000036	XLOC_000036	MIB2	1:1550794-1565990	RCC4_EV	RCC4_VHL	OK	3.04268	3.2337	0.0878417	0.227804	0.81085	0.999269	no
XLOC_000037	XLOC_000037	MMP23B	1:1567559-1570030	RCC4_EV	RCC4_VHL	NOTEST	0.0396745	0.143573	1.8555	0	1	1	no
XLOC_000038	XLOC_000038	MMP23A	1:1571099-1655791	RCC4_EV	RCC4_VHL	NOTEST	0	0	0	0	1	1	no
XLOC_000039	XLOC_000039	-	1:1822646-1824167	RCC4_EV	RCC4_VHL	OK	0.687318	0.993225	0.531143	0.740003	0.46155	0.999269	no
XLOC_000040	XLOC_000040	CALML6	1:1846265-1848733	RCC4_EV	RCC4_VHL	NOTEST	0.0152535	0.0902544	2.56486	0	1	1	no
XLOC_000041	XLOC_000041	GABRD	1:1950767-1962192	RCC4_EV	RCC4_VHL	NOTEST	0	0	0	0	1	1	no
XLOC_000042	XLOC_000042	PRKCZ	1:1981908-2139172	RCC4_EV	RCC4_VHL	OK	7.34146	7.17481	-0.0331276	-0.0795125	0.941	0.999269	no
XLOC_000043	XLOC_000043	SKI	1:2160133-2241653	RCC4_EV	RCC4_VHL	OK	6.94494	6.40964	-0.11572	-0.375025	0.69415	0.999269	no
XLOC_000044	XLOC_000044	RER1	1:2323213-2344010	RCC4_EV	RCC4_VHL	OK	26.8952	31.5727	0.231328	0.722366	0.48185	0.999269	no
XLOC_000045	XLOC_000045	PLCH2	1:2407753-2436964	RCC4_EV	RCC4_VHL	NOTEST	0.00297748	0.00590065	0.986783	0	1	1	no
XLOC_000046	XLOC_000046	TNFRSF14	1:2487207-2495268	RCC4_EV	RCC4_VHL	NOTEST	0.0457029	0.0813196	0.831317	0	1	1	no
XLOC_000047	XLOC_000047	C1orf93	1:2517898-2564481	RCC4_EV	RCC4_VHL	OK	8.89395	7.03186	-0.338917	-1.04398	0.32005	0.999269	no
XLOC_000048	XLOC_000048	ACTRT2	1:2938045-2939467	RCC4_EV	RCC4_VHL	NOTEST	0	0	0	0	1	1	no
XLOC_000049	XLOC_000049	PRDM16	1:2985741-3355185	RCC4_EV	RCC4_VHL	NOTEST	0	0.00323249	inf	0	1	1	no
XLOC_000050	XLOC_000050	MIR4251	1:2985741-3355185	RCC4_EV	RCC4_VHL	NOTEST	0	0	0	0	1	1	no
XLOC_000051	XLOC_000051	ARHGEF16	1:3371146-3397677	RCC4_EV	RCC4_VHL	OK	2.06628	1.6366	-0.33634	-0.826621	0.4334	0.999269	no
XLOC_000052	XLOC_000052	TPRG1L	1:3541555-3546695	RCC4_EV	RCC4_VHL	OK	10.6396	11.0868	0.0593975	0.196212	0.85415	0.999269	no
XLOC_000053	XLOC_000053	TP73	1:3569128-3663937	RCC4_EV	RCC4_VHL	NOTEST	0.033458	0.0120398	-1.47454	0	1	1	no
XLOC_000054	XLOC_000054	CCDC27	1:3668964-3688209	RCC4_EV	RCC4_VHL	NOTEST	0	0	0	0	1	1	no
XLOC_000055	XLOC_000055	LOC388588	1:3689351-3692546	RCC4_EV	RCC4_VHL	OK	0.747883	0.884528	0.242096	0.429447	0.7768	0.999269	no
XLOC_000056	XLOC_000056	DFFB	1:3773844-3801993	RCC4_EV	RCC4_VHL	OK	1.36114	1.64722	0.27522	0.650383	0.5389	0.999269	no
XLOC_000057	XLOC_000057	LOC100133612	1:3816962-3834054	RCC4_EV	RCC4_VHL	OK	0.675759	0.887759	0.393659	0.693502	0.51735	0.999269	no
XLOC_000058	XLOC_000058	LOC728716	1:4000671-4012643	RCC4_EV	RCC4_VHL	NOTEST	0	0	0	0	1	1	no
XLOC_000059	XLOC_000059	LOC284661	1:4472110-4484744	RCC4_EV	RCC4_VHL	NOTEST	0	0	0	0	1	1	no
XLOC_000060	XLOC_000060	-	1:4663773-4668368	RCC4_EV	RCC4_VHL	OK	0.414803	0.763828	0.880824	1.37885	0.3239	0.999269	no
XLOC_000061	XLOC_000061	AJAP1	1:4714806-4852489	RCC4_EV	RCC4_VHL	OK	14.9491	11.5805	-0.368359	-1.01901	0.29475	0.999269	no
XLOC_000062	XLOC_000062	MIR4417	1:5624130-5624203	RCC4_EV	RCC4_VHL	NOTEST	0	0	0	0	1	1	no
XLOC_000063	XLOC_000063	KCNAB2	1:5922869-6161253	RCC4_EV	RCC4_VHL	OK	0.193546	0.147997	-0.387105	-0.280386	0.77365	0.999269	no
XLOC_000064	XLOC_000064	RNF207	1:6266188-6296044	RCC4_EV	RCC4_VHL	OK	2.0937	2.55268	0.285959	0.244774	0.8184	0.999269	no
XLOC_000065	XLOC_000065	LINC00337	1:6297867-6299504	RCC4_EV	RCC4_VHL	NOTEST	0.0387477	0.089241	1.2036	0	1	1	no
XLOC_000066	XLOC_000066	HES3	1:6304251-6305638	RCC4_EV	RCC4_VHL	NOTEST	0	0	0	0	1	1	no
XLOC_000067	XLOC_000067	LOC100130071	1:6324331-6453826	RCC4_EV	RCC4_VHL	OK	0.187044	0.209616	0.164367	0.0402664	0.95105	0.999269	no
XLOC_000068	XLOC_000068	-	1:6453885-6454601	RCC4_EV	RCC4_VHL	OK	0.212177	0.364577	0.780955	0.957536	0.50235	0.999269	no
XLOC_000069	XLOC_000069	ESPN	1:6484847-6521004	RCC4_EV	RCC4_VHL	NOTEST	0.0290015	0.0697582	1.26624	0	1	1	no
XLOC_000070	XLOC_000070	TAS1R1	1:6615337-6639817	RCC4_EV	RCC4_VHL	NOTEST	0	0.0148753	inf	0	1	1	no
XLOC_000071	XLOC_000071	ZBTB48	1:6640052-6649340	RCC4_EV	RCC4_VHL	OK	1.86713	1.98373	0.0873915	0.189796	0.84635	0.999269	no
XLOC_000072	XLOC_000072	PHF13	1:6673755-6684093	RCC4_EV	RCC4_VHL	OK	4.89215	4.1641	-0.232462	-0.695461	0.51815	0.999269	no
XLOC_000073	XLOC_000073	THAP3	1:6684924-6761966	RCC4_EV	RCC4_VHL	OK	5.43432	5.32791	-0.0285315	-0.028253	0.9806	0.999269	no
XLOC_000074	XLOC_000074	LOC100505887	1:6784804-6790053	RCC4_EV	RCC4_VHL	NOTEST	0	0	0	0	1	1	no
XLOC_000075	XLOC_000075	CAMTA1	1:6845383-7829766	RCC4_EV	RCC4_VHL	OK	34.3887	30.2755	-0.183784	-0.651222	0.59845	0.999269	no
XLOC_000076	XLOC_000076	VAMP3	1:7831328-7841492	RCC4_EV	RCC4_VHL	OK	52.1687	52.0703	-0.002724	-0.0102814	0.99205	0.999269	no
XLOC_000077	XLOC_000077	PER3	1:7844368-7905237	RCC4_EV	RCC4_VHL	OK	2.24546	1.54368	-0.540632	-1.23336	0.20645	0.999269	no
XLOC_000078	XLOC_000078	PARK7	1:8021713-8045342	RCC4_EV	RCC4_VHL	OK	140.021	158.833	0.181863	0.622436	0.5187	0.999269	no
XLOC_000079	XLOC_000079	SLC45A1	1:8384389-8404227	RCC4_EV	RCC4_VHL	NOTEST	0.00626518	0	#NAME?	0	1	1	no
XLOC_000080	XLOC_000080	ENO1-AS1	1:8921058-8939944	RCC4_EV	RCC4_VHL	OK	0.328902	0.532411	0.694882	0.0124652	0.0374	0.999269	no
XLOC_000081	XLOC_000081	CA6	1:9005921-9035151	RCC4_EV	RCC4_VHL	NOTEST	0	0	0	0	1	1	no
XLOC_000082	XLOC_000082	LOC727721	1:9241897-9257040	RCC4_EV	RCC4_VHL	OK	1.0628	1.06417	0.00186294	0.00351289	0.99755	0.999522	no
XLOC_000083	XLOC_000083	H6PD	1:9294862-9331396	RCC4_EV	RCC4_VHL	OK	4.16121	5.28853	0.345864	1.11749	0.2475	0.999269	no
XLOC_000084	XLOC_000084	SPSB1	1:9352940-9429591	RCC4_EV	RCC4_VHL	OK	4.44473	5.33761	0.264099	0.782872	0.46425	0.999269	no
XLOC_000085	XLOC_000085	SLC25A33	1:9599527-9642831	RCC4_EV	RCC4_VHL	OK	6.17874	5.87705	-0.0722215	-0.207069	0.8539	0.999269	no
XLOC_000086	XLOC_000086	TMEM201	1:9648931-9674935	RCC4_EV	RCC4_VHL	OK	5.95588	5.40344	-0.140438	-0.420901	0.6636	0.999269	no
XLOC_000087	XLOC_000087	PIK3CD	1:9711789-9884550	RCC4_EV	RCC4_VHL	OK	11.9456	9.27437	-0.36516	-0.56053	0.58035	0.999269	no
XLOC_000088	XLOC_000088	NMNAT1	1:10003484-10045556	RCC4_EV	RCC4_VHL	OK	4.52747	5.20728	0.201825	0.405266	0.67295	0.999269	no
XLOC_000089	XLOC_000089	RBP7	1:10057254-10076078	RCC4_EV	RCC4_VHL	NOTEST	0	0.0294534	inf	0	1	1	no
XLOC_000090	XLOC_000090	UBE4B	1:10093040-10241297	RCC4_EV	RCC4_VHL	OK	15.4223	14.3001	-0.108996	-0.366407	0.70615	0.999269	no
XLOC_000091	XLOC_000091	KIF1B	1:10270621-10458955	RCC4_EV	RCC4_VHL	OK	9.19257	7.66462	-0.262254	-0.891852	0.37075	0.999269	no
XLOC_000092	XLOC_000092	MIR1273D	1:10270621-10458955	RCC4_EV	RCC4_VHL	NOTEST	0	0	0	0	1	1	no
XLOC_000093	XLOC_000093	PGD	1:10459076-10480569	RCC4_EV	RCC4_VHL	OK	86.5363	98.5803	0.187994	0.645594	0.508	0.999269	no
XLOC_000094	XLOC_000094	APITD1,APITD1-CORT,CORT	1:10490158-10512060	RCC4_EV	RCC4_VHL	OK	7.03159	7.04011	0.00174751	0.00485196	0.99585	0.999445	no
XLOC_000095	XLOC_000095	PEX14	1:10534956-10690815	RCC4_EV	RCC4_VHL	OK	11.4876	12.2086	0.0878176	0.259109	0.78665	0.999269	no
XLOC_000096	XLOC_000096	TARDBP	1:11072416-11085549	RCC4_EV	RCC4_VHL	OK	47.689	46.1655	-0.0468412	-0.161914	0.86835	0.999269	no
XLOC_000097	XLOC_000097	LOC100652764	1:11126674-11162157	RCC4_EV	RCC4_VHL	OK	0.676588	0.492558	-0.457984	-0.0743474	0.6423	0.999269	no
XLOC_000098	XLOC_000098	ANGPTL7	1:11166587-11322608	RCC4_EV	RCC4_VHL	NOTEST	0.00676501	0	#NAME?	0	1	1	no
XLOC_000099	XLOC_000099	UBIAD1	1:11333254-11348491	RCC4_EV	RCC4_VHL	OK	7.16039	6.82711	-0.0687642	-0.220767	0.8323	0.999269	no
XLOC_000100	XLOC_000100	PTCHD2	1:11539294-11597640	RCC4_EV	RCC4_VHL	NOTEST	0.0192768	0.0191027	-0.0130915	0	1	1	no
XLOC_000101	XLOC_000101	FBXO44	1:11708417-11723384	RCC4_EV	RCC4_VHL	OK	3.95545	4.0425	0.0314051	0.0804204	0.93575	0.999269	no
XLOC_000102	XLOC_000102	FBXO6	1:11724149-11734411	RCC4_EV	RCC4_VHL	OK	0.224225	0.513609	1.19572	1.77722	0.13295	0.999269	no
XLOC_000103	XLOC_000103	C1orf187	1:11751780-11780336	RCC4_EV	RCC4_VHL	NOTEST	0.113858	0.121225	0.0904502	0	1	1	no
XLOC_000104	XLOC_000104	AGTRAP	1:11796141-11810828	RCC4_EV	RCC4_VHL	OK	3.38436	4.78997	0.501134	1.10421	0.26145	0.999269	no
XLOC_000105	XLOC_000105	C1orf167	1:11821843-11838367	RCC4_EV	RCC4_VHL	NOTEST	0	0.00578415	inf	0	1	1	no
XLOC_000106	XLOC_000106	LOC100506310	1:11838542-11866160	RCC4_EV	RCC4_VHL	NOTEST	0	0	0	0	1	1	no
XLOC_000107	XLOC_000107	CLCN6	1:11866206-11907840	RCC4_EV	RCC4_VHL	OK	2.27085	2.64173	0.218253	0.58281	0.5577	0.999269	no
XLOC_000108	XLOC_000108	RNU5E-1	1:11968210-11968329	RCC4_EV	RCC4_VHL	NOTEST	0	26.9105	inf	0	1	1	no
XLOC_000109	XLOC_000109	PLOD1	1:11994723-12035599	RCC4_EV	RCC4_VHL	OK	61.4107	58.8176	-0.0622417	-0.229049	0.8268	0.999269	no
XLOC_000110	XLOC_000110	MFN2	1:12040237-12073572	RCC4_EV	RCC4_VHL	OK	19.4846	22.2871	0.193879	0.662163	0.49665	0.999269	no
XLOC_000111	XLOC_000111	MIIP	1:12079511-12092106	RCC4_EV	RCC4_VHL	OK	6.36951	7.08853	0.154305	0.453164	0.68815	0.999269	no
XLOC_000112	XLOC_000112	TNFRSF8	1:12123433-12204264	RCC4_EV	RCC4_VHL	NOTEST	0	0	0	0	1	1	no
XLOC_000113	XLOC_000113	TNFRSF1B	1:12227059-12269277	RCC4_EV	RCC4_VHL	NOTEST	0	0.00786779	inf	0	1	1	no
XLOC_000114	XLOC_000114	VPS13D	1:12290103-12572099	RCC4_EV	RCC4_VHL	OK	2.28455	2.03424	-0.16742	-0.539255	0.5718	0.999269	no
XLOC_000115	XLOC_000115	SNORA59A	1:12290103-12572099	RCC4_EV	RCC4_VHL	NOTEST	0	0	0	0	1	1	no
XLOC_000116	XLOC_000116	AADACL4	1:12704565-12727097	RCC4_EV	RCC4_VHL	NOTEST	0	0	0	0	1	1	no
XLOC_000117	XLOC_000117	AADACL3	1:12776117-12788726	RCC4_EV	RCC4_VHL	NOTEST	0	0	0	0	1	1	no
XLOC_000118	XLOC_000118	C1orf158	1:12806162-12821102	RCC4_EV	RCC4_VHL	NOTEST	0	0	0	0	1	1	no
XLOC_000119	XLOC_000119	PRAMEF12	1:12834983-12838049	RCC4_EV	RCC4_VHL	NOTEST	0	0	0	0	1	1	no
XLOC_000120	XLOC_000120	PRAMEF1	1:12851545-12856777	RCC4_EV	RCC4_VHL	NOTEST	0	0	0	0	1	1	no
XLOC_000121	XLOC_000121	PRAMEF2	1:12916940-12921764	RCC4_EV	RCC4_VHL	NOTEST	0	0	0	0	1	1	no
XLOC_000122	XLOC_000122	PRAMEF7	1:12977512-12980233	RCC4_EV	RCC4_VHL	NOTEST	0	0	0	0	1	1	no
XLOC_000123	XLOC_000123	PRAMEF22	1:13035542-13038381	RCC4_EV	RCC4_VHL	NOTEST	0	0	0	0	1	1	no
XLOC_000124	XLOC_000124	PRAMEF25	1:13140449-13145000	RCC4_EV	RCC4_VHL	NOTEST	0	0	0	0	1	1	no
XLOC_000125	XLOC_000125	PRAMEF5	1:13359818-13369057	RCC4_EV	RCC4_VHL	NOTEST	0	0	0	0	1	1	no
XLOC_000126	XLOC_000126	PRAMEF9	1:13421175-13428191	RCC4_EV	RCC4_VHL	NOTEST	0	0	0	0	1	1	no
XLOC_000127	XLOC_000127	PRAMEF16	1:13495253-13498260	RCC4_EV	RCC4_VHL	NOTEST	0	0	0	0	1	1	no
XLOC_000128	XLOC_000128	PRAMEF21	1:13521962-13526943	RCC4_EV	RCC4_VHL	NOTEST	0	0	0	0	1	1	no
XLOC_000129	XLOC_000129	PRAMEF15	1:13641972-13648987	RCC4_EV	RCC4_VHL	NOTEST	0	0	0	0	1	1	no
XLOC_000130	XLOC_000130	PRAMEF17	1:13716087-13719064	RCC4_EV	RCC4_VHL	NOTEST	0	0	0	0	1	1	no
XLOC_000131	XLOC_000131	PRAMEF20	1:13736906-13747803	RCC4_EV	RCC4_VHL	NOTEST	0	0	0	0	1	1	no
XLOC_000132	XLOC_000132	PDPN	1:13910251-13944452	RCC4_EV	RCC4_VHL	NOTEST	0	0	0	0	1	1	no
XLOC_000133	XLOC_000133	PRDM2	1:14026734-14151574	RCC4_EV	RCC4_VHL	OK	5.89672	5.34079	-0.14286	-0.448654	0.6449	0.999269	no
XLOC_000134	XLOC_000134	KAZN	1:14925212-15478960	RCC4_EV	RCC4_VHL	OK	9.96215	11.8096	0.245429	0.823193	0.4264	0.999269	no
XLOC_000135	XLOC_000135	TMEM51	1:15479027-15546974	RCC4_EV	RCC4_VHL	OK	13.5331	12.5056	-0.113921	-0.341188	0.7256	0.999269	no
XLOC_000136	XLOC_000136	FHAD1	1:15573767-15724622	RCC4_EV	RCC4_VHL	NOTEST	0.0225887	0.01399	-0.691203	0	1	1	no
XLOC_000137	XLOC_000137	EFHD2	1:15736390-15756839	RCC4_EV	RCC4_VHL	OK	56.6068	44.8079	-0.33722	-1.15688	0.23425	0.999269	no
XLOC_000138	XLOC_000138	CTRC	1:15764937-15773153	RCC4_EV	RCC4_VHL	NOTEST	0.0196293	0	#NAME?	0	1	1	no
XLOC_000139	XLOC_000139	CELA2A	1:15783222-15798586	RCC4_EV	RCC4_VHL	NOTEST	0	0	0	0	1	1	no
XLOC_000140	XLOC_000140	CELA2B	1:15802595-15851285	RCC4_EV	RCC4_VHL	NOTEST	0	0.0186926	inf	0	1	1	no
XLOC_000141	XLOC_000141	DNAJC16	1:15853261-15911605	RCC4_EV	RCC4_VHL	OK	3.13191	2.90838	-0.106827	-0.318718	0.75265	0.999269	no
XLOC_000142	XLOC_000142	DDI2,RSC1A1	1:15943952-15995493	RCC4_EV	RCC4_VHL	OK	4.92856	3.81219	-0.370544	-0.831663	0.38145	0.999269	no
XLOC_000143	XLOC_000143	PLEKHM2	1:16008019-16061264	RCC4_EV	RCC4_VHL	OK	17.8784	18.1408	0.0210262	0.0704292	0.9401	0.999269	no
XLOC_000144	XLOC_000144	SLC25A34	1:16062808-16067884	RCC4_EV	RCC4_VHL	NOTEST	0.0144221	0.0333209	1.20815	0	1	1	no
XLOC_000145	XLOC_000145	TMEM82	1:16068916-16074477	RCC4_EV	RCC4_VHL	NOTEST	0	0	0	0	1	1	no
XLOC_000146	XLOC_000146	FBLIM1	1:16085254-16113092	RCC4_EV	RCC4_VHL	OK	0.216273	0.310418	0.52136	0.726339	0.4885	0.999269	no
XLOC_000147	XLOC_000147	SPEN	1:16160709-16266950	RCC4_EV	RCC4_VHL	OK	6.47204	5.28876	-0.291291	-0.980948	0.31505	0.999269	no
XLOC_000148	XLOC_000148	C1orf64	1:16330730-16333180	RCC4_EV	RCC4_VHL	NOTEST	0	0	0	0	1	1	no
XLOC_000149	XLOC_000149	CLCNKA	1:16348485-16360545	RCC4_EV	RCC4_VHL	NOTEST	0	0	0	0	1	1	no
XLOC_000150	XLOC_000150	CLCNKB	1:16370246-16383803	RCC4_EV	RCC4_VHL	NOTEST	0	0	0	0	1	1	no
XLOC_000151	XLOC_000151	LOC100506484	1:16450831-16483824	RCC4_EV	RCC4_VHL	OK	0.82712	0.63541	-0.380409	-0.0849765	0.8481	0.999269	no
XLOC_000152	XLOC_000152	C1orf144	1:16693582-16724640	RCC4_EV	RCC4_VHL	OK	66.1403	59.8587	-0.14397	-0.489393	0.61355	0.999269	no
XLOC_000153	XLOC_000153	NECAP2	1:16767166-16786585	RCC4_EV	RCC4_VHL	OK	25.2176	25.6246	0.0230956	0.0755737	0.9379	0.999269	no
XLOC_000154	XLOC_000154	LOC100506533	1:16862279-16863350	RCC4_EV	RCC4_VHL	NOTEST	0	0	0	0	1	1	no
XLOC_000155	XLOC_000155	LOC100133301	1:16865560-16866070	RCC4_EV	RCC4_VHL	NOTEST	0	0	0	0	1	1	no
XLOC_000156	XLOC_000156	MST1P2	1:16969261-16976917	RCC4_EV	RCC4_VHL	NOTEST	0.117391	0.113807	-0.0447306	0	1	1	no
XLOC_000157	XLOC_000157	LOC729574	1:16999497-17000007	RCC4_EV	RCC4_VHL	NOTEST	0	0	0	0	1	1	no
XLOC_000158	XLOC_000158	RNU1-4	1:17067010-17067174	RCC4_EV	RCC4_VHL	NOTEST	0	0	0	0	1	1	no
XLOC_000159	XLOC_000159	RNU1-2	1:17222474-17222638	RCC4_EV	RCC4_VHL	NOTEST	0	0	0	0	1	1	no
XLOC_000160	XLOC_000160	CROCC	1:17240591-17299474	RCC4_EV	RCC4_VHL	OK	0.626695	0.454085	-0.4648	-0.954509	0.32425	0.999269	no
XLOC_000161	XLOC_000161	LOC400743	1:17515189-17524143	RCC4_EV	RCC4_VHL	OK	11.9898	11.3096	-0.0842535	-0.214045	0.84315	0.999269	no
XLOC_000162	XLOC_000162	PADI1	1:17531620-17572501	RCC4_EV	RCC4_VHL	OK	2.5684	1.66461	-0.62569	-1.33539	0.1704	0.999269	no
XLOC_000163	XLOC_000163	PADI3	1:17575592-17610728	RCC4_EV	RCC4_VHL	OK	0.327758	0.246849	-0.408998	-0.642394	0.5173	0.999269	no
XLOC_000164	XLOC_000164	MIR3972	1:17575592-17610728	RCC4_EV	RCC4_VHL	NOTEST	0	0	0	0	1	1	no
XLOC_000165	XLOC_000165	PADI4	1:17634689-17690495	RCC4_EV	RCC4_VHL	NOTEST	0	0	0	0	1	1	no
XLOC_000166	XLOC_000166	PADI6	1:17698740-17728195	RCC4_EV	RCC4_VHL	NOTEST	0	0	0	0	1	1	no
XLOC_000167	XLOC_000167	ARHGEF10L	1:17866329-18024370	RCC4_EV	RCC4_VHL	OK	3.34394	3.40967	0.0280846	0.0779331	0.93865	0.999269	no
XLOC_000168	XLOC_000168	ACTL8	1:18149476-18153558	RCC4_EV	RCC4_VHL	NOTEST	0	0.00924882	inf	0	1	1	no
XLOC_000169	XLOC_000169	-	1:18200050-18215028	RCC4_EV	RCC4_VHL	OK	0.718391	0.551097	-0.382463	-0.557691	0.57195	0.999269	no
XLOC_000170	XLOC_000170	IGSF21	1:18434239-18704977	RCC4_EV	RCC4_VHL	NOTEST	0.00790208	0.01563	0.984016	0	1	1	no
XLOC_000171	XLOC_000171	KLHDC7A	1:18807423-18812493	RCC4_EV	RCC4_VHL	OK	40.7613	32.3539	-0.33326	-1.19065	0.25475	0.999269	no
XLOC_000172	XLOC_000172	PAX7	1:18957499-19075360	RCC4_EV	RCC4_VHL	NOTEST	0	0	0	0	1	1	no
XLOC_000173	XLOC_000173	IFFO2	1:19230773-19282826	RCC4_EV	RCC4_VHL	OK	0.641787	0.464309	-0.467009	-0.138462	0.8906	0.999269	no
XLOC_000174	XLOC_000174	LOC100652915	1:19536906-19578046	RCC4_EV	RCC4_VHL	NOTEST	0.138169	0.033811	-2.03086	0	1	1	no
XLOC_000175	XLOC_000175	MRTO4	1:19578074-19586622	RCC4_EV	RCC4_VHL	OK	24.6289	24.172	-0.0270177	-0.0981505	0.92705	0.999269	no
XLOC_000176	XLOC_000176	PQLC2	1:19638739-19655794	RCC4_EV	RCC4_VHL	OK	7.84084	8.69562	0.149281	0.411654	0.67405	0.999269	no
XLOC_000177	XLOC_000177	LOC644083	1:19665266-19812066	RCC4_EV	RCC4_VHL	NOTEST	0.0129107	0.0127757	-0.0151721	0	1	1	no
XLOC_000178	XLOC_000178	C1orf15-NBL1,C1orf151,NBL1	1:19923470-19984949	RCC4_EV	RCC4_VHL	OK	39.777	41.0475	0.0453596	0.150272	0.8796	0.999269	no
XLOC_000179	XLOC_000179	HTR6	1:19991779-20006055	RCC4_EV	RCC4_VHL	NOTEST	0	0	0	0	1	1	no
XLOC_000180	XLOC_000180	OTUD3	1:20208887-20239438	RCC4_EV	RCC4_VHL	OK	0.970378	0.959089	-0.0168824	-0.0397722	0.9672	0.999269	no
XLOC_000181	XLOC_000181	PLA2G5	1:20396700-20418394	RCC4_EV	RCC4_VHL	NOTEST	0	0	0	0	1	1	no
XLOC_000182	XLOC_000182	PLA2G2F	1:20465822-20476879	RCC4_EV	RCC4_VHL	NOTEST	0	0	0	0	1	1	no
XLOC_000183	XLOC_000183	UBXN10	1:20512577-20519942	RCC4_EV	RCC4_VHL	NOTEST	0	0.00492778	inf	0	1	1	no
XLOC_000184	XLOC_000184	VWA5B1	1:20617411-20681387	RCC4_EV	RCC4_VHL	NOTEST	0	0	0	0	1	1	no
XLOC_000185	XLOC_000185	FAM43B	1:20878931-20881513	RCC4_EV	RCC4_VHL	NOTEST	0.0173704	0.0286552	0.722167	0	1	1	no
XLOC_000186	XLOC_000186	CDA	1:20915443-20945401	RCC4_EV	RCC4_VHL	OK	3.9334	3.19907	-0.298127	-0.57654	0.5545	0.999269	no
XLOC_000187	XLOC_000187	PINK1	1:20959947-20978004	RCC4_EV	RCC4_VHL	OK	29.8681	27.6839	-0.109557	-0.400886	0.70495	0.999269	no
XLOC_000188	XLOC_000188	KIF17	1:20990506-21044317	RCC4_EV	RCC4_VHL	OK	0.170675	0.231071	0.437081	0.442783	0.6583	0.999269	no
XLOC_000189	XLOC_000189	LOC100506824	1:21543739-21672034	RCC4_EV	RCC4_VHL	NOTEST	0	0	0	0	1	1	no
XLOC_000190	XLOC_000190	LOC100506801	1:21543739-21672034	RCC4_EV	RCC4_VHL	NOTEST	0.0174444	0.00577284	-1.59541	0	1	1	no
XLOC_000191	XLOC_000191	NBPF3	1:21766581-21811393	RCC4_EV	RCC4_VHL	OK	2.54834	2.55313	0.00271183	0.00670911	0.9952	0.999339	no
XLOC_000192	XLOC_000192	ALPL	1:21835857-21904905	RCC4_EV	RCC4_VHL	NOTEST	0	0.0056977	inf	0	1	1	no
XLOC_000193	XLOC_000193	LDLRAD2	1:22138757-22263750	RCC4_EV	RCC4_VHL	NOTEST	0.0144862	0.0107612	-0.428832	0	1	1	no
XLOC_000194	XLOC_000194	CELA3B	1:22303417-22315847	RCC4_EV	RCC4_VHL	NOTEST	0	0	0	0	1	1	no
XLOC_000195	XLOC_000195	CELA3A	1:22328148-22339035	RCC4_EV	RCC4_VHL	NOTEST	0	0	0	0	1	1	no
XLOC_000196	XLOC_000196	LINC00339	1:22351706-22357716	RCC4_EV	RCC4_VHL	OK	3.42342	4.41999	0.368603	0.784378	0.42645	0.999269	no
XLOC_000197	XLOC_000197	CDC42	1:22379119-22419436	RCC4_EV	RCC4_VHL	OK	83.8378	83.2932	-0.00940218	-0.0322326	0.97075	0.999269	no
XLOC_000198	XLOC_000198	MIR4418	1:22592731-22592793	RCC4_EV	RCC4_VHL	NOTEST	0	0	0	0	1	1	no
XLOC_000199	XLOC_000199	ZBTB40	1:22778343-22857650	RCC4_EV	RCC4_VHL	OK	3.42023	3.15969	-0.114308	-0.35046	0.71865	0.999269	no
XLOC_000200	XLOC_000200	EPHA8	1:22890003-22930087	RCC4_EV	RCC4_VHL	NOTEST	0	0	0	0	1	1	no
XLOC_000201	XLOC_000201	C1QA	1:22963117-22966175	RCC4_EV	RCC4_VHL	OK	0	0.241473	inf	nan	0.00035	0.0713849	no
XLOC_000202	XLOC_000202	C1QC	1:22970117-22974603	RCC4_EV	RCC4_VHL	OK	0	0.210186	inf	nan	0.0003	0.0651165	no
XLOC_000203	XLOC_000203	C1QB	1:22979681-22988029	RCC4_EV	RCC4_VHL	OK	0	0.304869	inf	nan	0.0003	0.0651165	no
XLOC_000204	XLOC_000204	EPHB2	1:23037330-23241823	RCC4_EV	RCC4_VHL	OK	16.7906	16.3504	-0.0383365	-0.129811	0.895	0.999269	no
XLOC_000205	XLOC_000205	MIR4684	1:23037330-23241823	RCC4_EV	RCC4_VHL	NOTEST	0	0	0	0	1	1	no
XLOC_000206	XLOC_000206	KDM1A	1:23345940-23410184	RCC4_EV	RCC4_VHL	OK	25.7453	26.3361	0.0327321	0.111489	0.91105	0.999269	no
XLOC_000207	XLOC_000207	MIR3115	1:23345940-23410184	RCC4_EV	RCC4_VHL	NOTEST	0	0	0	0	1	1	no
XLOC_000208	XLOC_000208	C1orf213	1:23685940-23698332	RCC4_EV	RCC4_VHL	OK	1.17809	1.14523	-0.0408202	-0.0290975	0.97415	0.999269	no
XLOC_000209	XLOC_000209	MDS2	1:23953823-23967056	RCC4_EV	RCC4_VHL	NOTEST	0	0	0	0	1	1	no
XLOC_000210	XLOC_000210	RPL11	1:24018268-24022915	RCC4_EV	RCC4_VHL	OK	899.437	952.89	0.0832867	0.274853	0.77545	0.999269	no
XLOC_000211	XLOC_000211	TCEB3	1:24069855-24104787	RCC4_EV	RCC4_VHL	OK	10.9396	10.2574	-0.0928896	-0.310436	0.7579	0.999269	no
XLOC_000212	XLOC_000212	PITHD1	1:24104856-24122029	RCC4_EV	RCC4_VHL	OK	12.5154	12.6639	0.0170123	0.03763	0.97115	0.999269	no
XLOC_000213	XLOC_000213	LYPLA2	1:24104856-24122029	RCC4_EV	RCC4_VHL	OK	20.9387	22.0605	0.0752988	0.191749	0.84545	0.999269	no
XLOC_000214	XLOC_000214	MIR378F	1:24255559-24255637	RCC4_EV	RCC4_VHL	NOTEST	0	0	0	0	1	1	no
XLOC_000215	XLOC_000215	PNRC2	1:24286287-24289952	RCC4_EV	RCC4_VHL	OK	39.9219	42.2306	0.0811084	0.275499	0.7842	0.999269	no
XLOC_000216	XLOC_000216	LOC284632	1:24526729-24538180	RCC4_EV	RCC4_VHL	NOTEST	0	0	0	0	1	1	no
XLOC_000217	XLOC_000217	GRHL3	1:24645811-24741587	RCC4_EV	RCC4_VHL	NOTEST	0.0470327	0.00735742	-2.67639	0	1	1	no
XLOC_000218	XLOC_000218	NIPAL3	1:24742244-24799473	RCC4_EV	RCC4_VHL	OK	8.53176	6.21103	-0.458012	-1.53208	0.13895	0.999269	no
XLOC_000219	XLOC_000219	RCAN3	1:24829345-24882515	RCC4_EV	RCC4_VHL	OK	3.40435	3.10357	-0.133452	-0.284001	0.7895	0.999269	no
XLOC_000220	XLOC_000220	C1orf130	1:24921909-24935819	RCC4_EV	RCC4_VHL	NOTEST	0	0	0	0	1	1	no
XLOC_000221	XLOC_000221	SRRM1	1:24969593-24999772	RCC4_EV	RCC4_VHL	OK	23.331	20.8092	-0.165022	-0.552503	0.56975	0.999269	no
XLOC_000222	XLOC_000222	CLIC4	1:25071759-25170815	RCC4_EV	RCC4_VHL	OK	150.412	124.731	-0.270101	-0.903219	0.38245	0.999269	no
XLOC_000223	XLOC_000223	MIR4425	1:25349993-25350077	RCC4_EV	RCC4_VHL	NOTEST	0	0	0	0	1	1	no
XLOC_000224	XLOC_000224	RHD	1:25598980-25656936	RCC4_EV	RCC4_VHL	NOTEST	0.0882189	0.0582102	-0.599815	0	1	1	no
XLOC_000225	XLOC_000225	TMEM50A	1:25664788-25747363	RCC4_EV	RCC4_VHL	OK	50.2002	55.5665	0.146524	0.544173	0.61385	0.999269	no
XLOC_000226	XLOC_000226	TMEM57	1:25757352-25826700	RCC4_EV	RCC4_VHL	OK	8.21102	8.0506	-0.0284662	-0.0846394	0.93045	0.999269	no
XLOC_000227	XLOC_000227	LDLRAP1	1:25870075-25895377	RCC4_EV	RCC4_VHL	OK	6.11359	6.1878	0.0174073	0.0537114	0.96	0.999269	no
XLOC_000228	XLOC_000228	-	1:25911732-25917109	RCC4_EV	RCC4_VHL	OK	0.496629	0.440127	-0.174247	-0.256596	0.87835	0.999269	no
XLOC_000229	XLOC_000229	MAN1C1	1:25943958-26111258	RCC4_EV	RCC4_VHL	NOTEST	0.00919576	0	#NAME?	0	1	1	no
XLOC_000230	XLOC_000230	SEPN1	1:26126666-26144713	RCC4_EV	RCC4_VHL	OK	12.9201	11.5313	-0.164051	-0.543604	0.57475	0.999269	no
XLOC_000231	XLOC_000231	FAM54B	1:26146396-26159433	RCC4_EV	RCC4_VHL	OK	10.5891	11.599	0.131415	0.381702	0.6988	0.999269	no
XLOC_000232	XLOC_000232	LOC100652941	1:26286257-26324648	RCC4_EV	RCC4_VHL	OK	3.8189	4.1252	0.111309	0.146189	0.88385	0.999269	no
XLOC_000233	XLOC_000233	EXTL1	1:26348270-26362955	RCC4_EV	RCC4_VHL	NOTEST	0.0180908	0.00358427	-2.33551	0	1	1	no
XLOC_000234	XLOC_000234	PDIK1L	1:26437655-26452034	RCC4_EV	RCC4_VHL	OK	0.451007	0.425858	-0.0827776	-0.152685	0.87525	0.999269	no
XLOC_000235	XLOC_000235	GRRP1	1:26485510-26489119	RCC4_EV	RCC4_VHL	NOTEST	0	0.020549	inf	0	1	1	no
XLOC_000236	XLOC_000236	ZNF593	1:26496387-26497364	RCC4_EV	RCC4_VHL	OK	49.548	60.1533	0.279816	1.2161	0.38965	0.999269	no
XLOC_000237	XLOC_000237	CNKSR1	1:26503980-26516375	RCC4_EV	RCC4_VHL	NOTEST	0.0595408	0.0412484	-0.529541	0	1	1	no
XLOC_000238	XLOC_000238	CATSPER4	1:26517118-26529033	RCC4_EV	RCC4_VHL	NOTEST	0	0	0	0	1	1	no
XLOC_000239	XLOC_000239	CEP85	1:26560692-26605299	RCC4_EV	RCC4_VHL	OK	3.70783	3.60733	-0.0396455	-0.106228	0.91235	0.999269	no
XLOC_000240	XLOC_000240	SH3BGRL3	1:26606212-26608013	RCC4_EV	RCC4_VHL	OK	278.918	243.675	-0.194882	-0.80255	0.49935	0.999269	no
XLOC_000241	XLOC_000241	CD52	1:26608766-26647014	RCC4_EV	RCC4_VHL	NOTEST	0	0.0869323	inf	0	1	1	no
XLOC_000242	XLOC_000242	LIN28A	1:26737268-26756219	RCC4_EV	RCC4_VHL	NOTEST	0.00361911	0.0035852	-0.0135781	0	1	1	no
XLOC_000243	XLOC_000243	DHDDS	1:26758801-26797797	RCC4_EV	RCC4_VHL	OK	16.3968	18.636	0.184676	0.615189	0.52445	0.999269	no
XLOC_000244	XLOC_000244	HMGN2	1:26798901-26803133	RCC4_EV	RCC4_VHL	OK	115.155	122.598	0.0903587	0.342431	0.75475	0.999269	no
XLOC_000245	XLOC_000245	RPS6KA1	1:26856248-26901520	RCC4_EV	RCC4_VHL	OK	11.2263	14.3248	0.351633	1.11533	0.2588	0.999269	no
XLOC_000246	XLOC_000246	MIR1976	1:26856248-26901520	RCC4_EV	RCC4_VHL	NOTEST	0	0	0	0	1	1	no
XLOC_000247	XLOC_000247	ARID1A	1:27022521-27108601	RCC4_EV	RCC4_VHL	OK	9.95259	9.4	-0.0824118	-0.28049	0.7727	0.999269	no
XLOC_000248	XLOC_000248	PIGV	1:27114453-27124894	RCC4_EV	RCC4_VHL	OK	4.48519	5.08681	0.18159	0.475583	0.63385	0.999269	no
XLOC_000249	XLOC_000249	ZDHHC18	1:27153200-27182211	RCC4_EV	RCC4_VHL	OK	7.85893	6.80581	-0.207567	-0.661687	0.5233	0.999269	no
XLOC_000250	XLOC_000250	SFN	1:27189632-27190947	RCC4_EV	RCC4_VHL	OK	0.0493575	0.2071	2.06899	1.91175	0.1575	0.999269	no
XLOC_000251	XLOC_000251	NUDC	1:27248223-27272887	RCC4_EV	RCC4_VHL	OK	99.6098	104.23	0.0654074	0.262839	0.8197	0.999269	no
XLOC_000252	XLOC_000252	TRNP1	1:27320180-27328910	RCC4_EV	RCC4_VHL	OK	55.5965	42.9682	-0.371724	-1.24405	0.19375	0.999269	no
XLOC_000253	XLOC_000253	WDTC1	1:27561006-27635110	RCC4_EV	RCC4_VHL	OK	8.96634	8.71223	-0.0414773	-0.134048	0.8882	0.999269	no
XLOC_000254	XLOC_000254	TMEM222	1:27648635-27662891	RCC4_EV	RCC4_VHL	OK	16.1354	17.4079	0.109507	0.369397	0.7448	0.999269	no
XLOC_000255	XLOC_000255	LOC644961	1:27648635-27662891	RCC4_EV	RCC4_VHL	OK	0.348761	0.317384	-0.136012	-0.0748505	0.94425	0.999269	no
XLOC_000256	XLOC_000256	SYTL1	1:27668482-27680423	RCC4_EV	RCC4_VHL	OK	0.0238937	0.154366	2.69166	1.80484	0.1176	0.999269	no
XLOC_000257	XLOC_000257	GPR3	1:27719151-27722318	RCC4_EV	RCC4_VHL	OK	0.302962	0.342519	0.177047	0.281583	0.7929	0.999269	no
XLOC_000258	XLOC_000258	AHDC1	1:27860755-27930664	RCC4_EV	RCC4_VHL	OK	0.939752	0.296289	-1.66528	-1.00069	0.3245	0.999269	no
XLOC_000259	XLOC_000259	FAM76A	1:28052489-28089426	RCC4_EV	RCC4_VHL	OK	2.42405	2.02158	-0.261933	-0.643244	0.50945	0.999269	no
XLOC_000260	XLOC_000260	STX12	1:28099693-28150963	RCC4_EV	RCC4_VHL	OK	10.802	11.1942	0.0514502	0.1742	0.87195	0.999269	no
XLOC_000261	XLOC_000261	PPP1R8	1:28157251-28178183	RCC4_EV	RCC4_VHL	OK	15.182	14.5355	-0.0627834	-0.199153	0.84405	0.999269	no
XLOC_000262	XLOC_000262	SCARNA1	1:28157251-28178183	RCC4_EV	RCC4_VHL	NOTEST	0	0	0	0	1	1	no
XLOC_000263	XLOC_000263	C1orf38	1:28199054-28213196	RCC4_EV	RCC4_VHL	NOTEST	0	0.0262037	inf	0	1	1	no
XLOC_000264	XLOC_000264	SMPDL3B	1:28261503-28285663	RCC4_EV	RCC4_VHL	NOTEST	0.00823641	0.0292869	1.83017	0	1	1	no
XLOC_000265	XLOC_000265	XKR8	1:28286503-28294605	RCC4_EV	RCC4_VHL	OK	5.65947	5.44405	-0.0559866	-0.142429	0.88145	0.999269	no
XLOC_000266	XLOC_000266	ATPIF1	1:28562601-28564616	RCC4_EV	RCC4_VHL	OK	193.543	223.409	0.20703	0.659893	0.4956	0.999269	no
XLOC_000267	XLOC_000267	SESN2	1:28585962-28609002	RCC4_EV	RCC4_VHL	OK	10.0601	10.9331	0.120056	0.405363	0.69715	0.999269	no
XLOC_000268	XLOC_000268	MED18	1:28655512-28662478	RCC4_EV	RCC4_VHL	OK	18.3488	21.3157	0.21623	0.683805	0.4828	0.999269	no
XLOC_000269	XLOC_000269	PHACTR4	1:28696092-28826881	RCC4_EV	RCC4_VHL	OK	16.3657	17.9761	0.135408	0.465819	0.63285	0.999269	no
XLOC_000270	XLOC_000270	RCC1	1:28832454-28865708	RCC4_EV	RCC4_VHL	OK	39.2028	39.1562	-0.00171755	-0.00611062	0.9949	0.999335	no
XLOC_000271	XLOC_000271	SNORA73A	1:28832454-28865708	RCC4_EV	RCC4_VHL	OK	0.863025	2.04987	1.24806	0.653682	0.1436	0.999269	no
XLOC_000272	XLOC_000272	RNU105A	1:28832454-28865708	RCC4_EV	RCC4_VHL	OK	9.61968	4.93227	-0.963737	-2.02972	0.11775	0.999269	no
XLOC_000273	XLOC_000273	TRNAU1AP	1:28879433-28908525	RCC4_EV	RCC4_VHL	OK	8.65941	7.23795	-0.258688	-0.676065	0.535	0.999269	no
XLOC_000274	XLOC_000274	RAB42	1:28918711-28923181	RCC4_EV	RCC4_VHL	OK	22.4886	11.4151	-0.97825	-3.20165	0.00145	0.167344	no
XLOC_000275	XLOC_000275	RNU11	1:28975111-28975246	RCC4_EV	RCC4_VHL	OK	99.5064	93.5358	-0.0892701	-8.29141	0.93195	0.999269	no
XLOC_000276	XLOC_000276	GMEB1	1:28995239-29046024	RCC4_EV	RCC4_VHL	OK	2.76068	2.7631	0.0012649	0.00302931	0.99705	0.999505	no
XLOC_000277	XLOC_000277	YTHDF2	1:29063132-29096287	RCC4_EV	RCC4_VHL	OK	31.769	32.6961	0.0414983	0.141067	0.88405	0.999269	no
XLOC_000278	XLOC_000278	OPRD1	1:29138653-29190208	RCC4_EV	RCC4_VHL	NOTEST	0	0	0	0	1	1	no
XLOC_000279	XLOC_000279	EPB41	1:29213602-29450421	RCC4_EV	RCC4_VHL	OK	2.23578	2.54592	0.187414	0.357643	0.7198	0.999269	no
XLOC_000280	XLOC_000280	PTPRU	1:29563027-29653325	RCC4_EV	RCC4_VHL	OK	1.08644	0.533196	-1.02687	-2.26022	0.02305	0.999269	no
XLOC_000281	XLOC_000281	-	1:30996264-31001726	RCC4_EV	RCC4_VHL	OK	3.22686	0.691761	-2.22179	-4.58001	0.0012	0.150216	no
XLOC_000282	XLOC_000282	LOC100129196	1:31184123-31199593	RCC4_EV	RCC4_VHL	OK	0.183666	0.535403	1.54354	1.85948	0.08495	0.999269	no
XLOC_000283	XLOC_000283	PRO0611	1:31404350-31538643	RCC4_EV	RCC4_VHL	NOTEST	0.036844	0.108097	1.55282	0	1	1	no
XLOC_000284	XLOC_000284	ZCCHC17	1:31769841-31837780	RCC4_EV	RCC4_VHL	OK	18.4273	20.1812	0.131168	0.458987	0.68545	0.999269	no
XLOC_000285	XLOC_000285	SERINC2	1:31882411-31907527	RCC4_EV	RCC4_VHL	OK	10.1997	10.0881	-0.015868	-0.0463754	0.9633	0.999269	no
XLOC_000286	XLOC_000286	LOC149086	1:31971266-31974167	RCC4_EV	RCC4_VHL	NOTEST	0	0	0	0	1	1	no
XLOC_000287	XLOC_000287	LOC284551	1:31984035-31989846	RCC4_EV	RCC4_VHL	NOTEST	0	0	0	0	1	1	no
XLOC_000288	XLOC_000288	TINAGL1	1:32042085-32053287	RCC4_EV	RCC4_VHL	OK	45.9215	81.5455	0.828434	2.84585	0.00305	0.2624	no
XLOC_000289	XLOC_000289	HCRTR1	1:32083300-32092919	RCC4_EV	RCC4_VHL	NOTEST	0	0	0	0	1	1	no
XLOC_000290	XLOC_000290	LOC100507229	1:32372021-32403988	RCC4_EV	RCC4_VHL	NOTEST	0.0701607	0.0693326	-0.0171297	0	1	1	no
XLOC_000291	XLOC_000291	KHDRBS1	1:32478603-32510479	RCC4_EV	RCC4_VHL	OK	72.1441	71.2826	-0.0173319	-0.0587545	0.95045	0.999269	no
XLOC_000292	XLOC_000292	TMEM39B	1:32538502-32568467	RCC4_EV	RCC4_VHL	OK	7.09424	6.63662	-0.0962002	-0.257372	0.78835	0.999269	no
XLOC_000293	XLOC_000293	KPNA6	1:32573643-32645099	RCC4_EV	RCC4_VHL	OK	11.4108	11.8745	0.0574624	0.189226	0.8488	0.999269	no
XLOC_000294	XLOC_000294	TXLNA	1:32645344-32663886	RCC4_EV	RCC4_VHL	OK	20.3642	21.0355	0.0467932	0.167557	0.87265	0.999269	no
XLOC_000295	XLOC_000295	CCDC28B	1:32666201-32674288	RCC4_EV	RCC4_VHL	OK	3.9309	4.16813	0.0845397	0.184856	0.88205	0.999269	no
XLOC_000296	XLOC_000296	IQCC	1:32666201-32674288	RCC4_EV	RCC4_VHL	OK	1.07143	0.993504	-0.108939	-0.155615	0.8702	0.999269	no
XLOC_000297	XLOC_000297	DCDC2B	1:32674694-32681797	RCC4_EV	RCC4_VHL	NOTEST	0.14371	0.0946013	-0.603232	0	1	1	no
XLOC_000298	XLOC_000298	EIF3I	1:32687970-32697205	RCC4_EV	RCC4_VHL	OK	121.1	141.902	0.228693	0.90746	0.4305	0.999269	no
XLOC_000299	XLOC_000299	FAM167B	1:32712817-32714461	RCC4_EV	RCC4_VHL	NOTEST	0	0	0	0	1	1	no
XLOC_000300	XLOC_000300	LCK	1:32716839-32751766	RCC4_EV	RCC4_VHL	NOTEST	0.0145014	0.0143453	-0.0156209	0	1	1	no
XLOC_000301	XLOC_000301	HDAC1	1:32757707-32799224	RCC4_EV	RCC4_VHL	OK	39.5672	35.7803	-0.145139	-0.542606	0.61785	0.999269	no
XLOC_000302	XLOC_000302	TSSK3	1:32827861-32829926	RCC4_EV	RCC4_VHL	OK	2.64824	2.8821	0.122089	0.297207	0.79765	0.999269	no
XLOC_000303	XLOC_000303	ZBTB8B	1:32930657-32953460	RCC4_EV	RCC4_VHL	NOTEST	0	0	0	0	1	1	no
XLOC_000304	XLOC_000304	ZBTB8A	1:33004771-33071542	RCC4_EV	RCC4_VHL	OK	3.82428	3.44544	-0.1505	-0.476987	0.6316	0.999269	no
XLOC_000305	XLOC_000305	RBBP4	1:33116748-33170043	RCC4_EV	RCC4_VHL	OK	48.5916	47.1642	-0.0430162	-0.106171	0.91525	0.999269	no
XLOC_000306	XLOC_000306	KIAA1522	1:33207511-33240571	RCC4_EV	RCC4_VHL	OK	68.4817	65.1785	-0.0713231	-0.237169	0.8094	0.999269	no
XLOC_000307	XLOC_000307	S100PBP	1:33240839-33324476	RCC4_EV	RCC4_VHL	OK	12.3579	11.9571	-0.0475686	-0.0366313	0.96905	0.999269	no
XLOC_000308	XLOC_000308	HPCA	1:33352097-33366953	RCC4_EV	RCC4_VHL	OK	0.182596	0.135253	-0.432991	-0.0623653	0.5149	0.999269	no
XLOC_000309	XLOC_000309	ADC	1:33546713-33586235	RCC4_EV	RCC4_VHL	OK	1.49671	1.84378	0.30087	0.609393	0.53585	0.999269	no
XLOC_000310	XLOC_000310	ZNF362	1:33722173-33766320	RCC4_EV	RCC4_VHL	OK	8.1142	10.6486	0.392146	1.29253	0.2263	0.999269	no
XLOC_000311	XLOC_000311	PHC2	1:33789223-33841194	RCC4_EV	RCC4_VHL	OK	0.365087	0.663924	0.862779	0.143468	0.70135	0.999269	no
XLOC_000312	XLOC_000312	ZSCAN20	1:33938231-33967161	RCC4_EV	RCC4_VHL	OK	3.02581	2.73009	-0.148376	-0.452216	0.63915	0.999269	no
XLOC_000313	XLOC_000313	HMGB4	1:33979608-34631443	RCC4_EV	RCC4_VHL	NOTEST	0	0	0	0	1	1	no
XLOC_000314	XLOC_000314	LOC402779	1:33979608-34631443	RCC4_EV	RCC4_VHL	NOTEST	0	0	0	0	1	1	no
XLOC_000315	XLOC_000315	C1orf94	1:34632623-34684732	RCC4_EV	RCC4_VHL	NOTEST	0	0	0	0	1	1	no
XLOC_000316	XLOC_000316	GJB5	1:35220720-35224112	RCC4_EV	RCC4_VHL	OK	0.661733	1.03007	0.638423	1.19168	0.31685	0.999269	no
XLOC_000317	XLOC_000317	GJB4	1:35225341-35229325	RCC4_EV	RCC4_VHL	OK	0.96147	1.70715	0.828279	1.86109	0.0864	0.999269	no
XLOC_000318	XLOC_000318	GJB3	1:35246789-35251967	RCC4_EV	RCC4_VHL	NOTEST	0.0176393	0.0261582	0.568467	0	1	1	no
XLOC_000319	XLOC_000319	GJA4	1:35258598-35261348	RCC4_EV	RCC4_VHL	NOTEST	0.029055	0	#NAME?	0	1	1	no
XLOC_000320	XLOC_000320	ZMYM1	1:35544971-35582611	RCC4_EV	RCC4_VHL	OK	6.68127	6.46747	-0.0469202	-0.0913431	0.92665	0.999269	no
XLOC_000321	XLOC_000321	ZMYM4	1:35734567-35887545	RCC4_EV	RCC4_VHL	OK	26.3286	23.6818	-0.15285	-0.520775	0.595	0.999269	no
XLOC_000322	XLOC_000322	NCDN	1:36023392-36032380	RCC4_EV	RCC4_VHL	OK	17.0742	21.5262	0.334275	1.11305	0.25865	0.999269	no
XLOC_000323	XLOC_000323	TFAP2E	1:36038970-36061653	RCC4_EV	RCC4_VHL	OK	0.227714	0.118931	-0.937095	-1.13198	0.2526	0.999269	no
XLOC_000324	XLOC_000324	EIF2C4	1:36273827-36323491	RCC4_EV	RCC4_VHL	OK	3.10806	2.77851	-0.161703	-0.472397	0.62145	0.999269	no
XLOC_000325	XLOC_000325	EIF2C1	1:36348809-36395427	RCC4_EV	RCC4_VHL	OK	7.28959	7.33819	0.00958773	0.0318299	0.9728	0.999269	no
XLOC_000326	XLOC_000326	EIF2C3	1:36396346-36523624	RCC4_EV	RCC4_VHL	OK	5.12787	4.92987	-0.0568098	-0.165019	0.86355	0.999269	no
XLOC_000327	XLOC_000327	TEKT2	1:36549675-36553876	RCC4_EV	RCC4_VHL	NOTEST	0	0.0103913	inf	0	1	1	no
XLOC_000328	XLOC_000328	ADPRHL2	1:36554452-36559533	RCC4_EV	RCC4_VHL	OK	29.9784	26.1261	-0.198433	-0.729936	0.5159	0.999269	no
XLOC_000329	XLOC_000329	MAP7D1	1:36621802-36646441	RCC4_EV	RCC4_VHL	OK	108.175	102.364	-0.0796609	-0.268606	0.78055	0.999269	no
XLOC_000330	XLOC_000330	THRAP3	1:36690013-36770958	RCC4_EV	RCC4_VHL	OK	46.1752	44.2276	-0.0621719	-0.214401	0.8249	0.999269	no
XLOC_000331	XLOC_000331	SH3D21	1:36771993-36786948	RCC4_EV	RCC4_VHL	OK	8.40371	3.18398	-1.40019	-3.6955	0.00055	0.0971078	no
XLOC_000332	XLOC_000332	LOC100506594	1:36805223-36857123	RCC4_EV	RCC4_VHL	OK	0.728212	0.587269	-0.310338	-0.0822767	0.85005	0.999269	no
XLOC_000333	XLOC_000333	MIR4255	1:37627163-37627235	RCC4_EV	RCC4_VHL	NOTEST	0	0	0	0	1	1	no
XLOC_000334	XLOC_000334	ZC3H12A	1:37940118-37949978	RCC4_EV	RCC4_VHL	OK	12.6388	10.9945	-0.20108	-0.601114	0.54015	0.999269	no
XLOC_000335	XLOC_000335	DNALI1	1:38022519-38061586	RCC4_EV	RCC4_VHL	OK	1.42491	1.69478	0.250224	0.172046	0.8754	0.999269	no
XLOC_000336	XLOC_000336	CDCA8	1:38158158-38175391	RCC4_EV	RCC4_VHL	OK	51.8088	45.3482	-0.192154	-0.72118	0.5023	0.999269	no
XLOC_000337	XLOC_000337	MANEAL	1:38259773-38267278	RCC4_EV	RCC4_VHL	OK	8.03753	9.13736	0.185025	0.550129	0.58005	0.999269	no
XLOC_000338	XLOC_000338	C1orf122	1:38268613-38275126	RCC4_EV	RCC4_VHL	OK	39.3	44.4833	0.178735	0.48601	0.61665	0.999269	no
XLOC_000339	XLOC_000339	UTP11L	1:38478383-38490497	RCC4_EV	RCC4_VHL	OK	27.5075	28.5206	0.0521772	0.173193	0.8573	0.999269	no
XLOC_000340	XLOC_000340	MIR3659	1:38554902-38555001	RCC4_EV	RCC4_VHL	NOTEST	0	0	0	0	1	1	no
XLOC_000341	XLOC_000341	AKIRIN1	1:39456915-39471737	RCC4_EV	RCC4_VHL	OK	34.1365	38.2973	0.165927	0.565471	0.55775	0.999269	no
XLOC_000342	XLOC_000342	NDUFS5	1:39491966-39500308	RCC4_EV	RCC4_VHL	OK	950.2	1118.54	0.235314	0.774805	0.42065	0.999269	no
XLOC_000343	XLOC_000343	KIAA0754,MACF1	1:39547088-39952810	RCC4_EV	RCC4_VHL	OK	130.85	137.448	0.0709649	0.17859	0.85625	0.999269	no
XLOC_000344	XLOC_000344	BMP8A	1:39957317-40254622	RCC4_EV	RCC4_VHL	OK	0.254511	0.239625	-0.0869504	-0.0184777	0.8852	0.999269	no
XLOC_000345	XLOC_000345	PPIE	1:39957317-40254622	RCC4_EV	RCC4_VHL	OK	0.344022	0.238279	-0.529847	-0.0771709	0.62245	0.999269	no
XLOC_000346	XLOC_000346	LOC100506950	1:39957317-40254622	RCC4_EV	RCC4_VHL	OK	2.67131	3.9729	0.572645	0.169189	0.83975	0.999269	no
XLOC_000347	XLOC_000347	PPIE	1:39957317-40254622	RCC4_EV	RCC4_VHL	OK	45.2568	44.5575	-0.022468	-0.0328403	0.97995	0.999269	no
XLOC_000348	XLOC_000348	LOC100287437	1:40254653-40255843	RCC4_EV	RCC4_VHL	OK	0.333344	0.370017	0.150583	0.219994	0.85585	0.999269	no
XLOC_000349	XLOC_000349	MFSD2A	1:40420783-40435628	RCC4_EV	RCC4_VHL	OK	5.01683	7.18766	0.518747	1.38797	0.15915	0.999269	no
XLOC_000350	XLOC_000350	CAP1	1:40506254-40538321	RCC4_EV	RCC4_VHL	OK	501.955	481.702	-0.0594175	-0.168022	0.8588	0.999269	no
XLOC_000351	XLOC_000351	RLF	1:40627040-40706593	RCC4_EV	RCC4_VHL	OK	11.9876	7.36095	-0.703581	-2.34301	0.0176	0.917177	no
XLOC_000352	XLOC_000352	TMCO2	1:40713572-40717365	RCC4_EV	RCC4_VHL	NOTEST	0.0253081	0	#NAME?	0	1	1	no
XLOC_000353	XLOC_000353	ZMPSTE24	1:40723732-40759856	RCC4_EV	RCC4_VHL	OK	42.6174	49.6197	0.219473	0.802366	0.4493	0.999269	no
XLOC_000354	XLOC_000354	SMAP2	1:40839352-40888998	RCC4_EV	RCC4_VHL	OK	18.1713	17.164	-0.0822703	-0.265996	0.7875	0.999269	no
XLOC_000355	XLOC_000355	ZNF643	1:40915362-40932739	RCC4_EV	RCC4_VHL	OK	1.87732	2.36931	0.335794	0.804171	0.4071	0.999269	no
XLOC_000356	XLOC_000356	ZNF642	1:40943019-40962621	RCC4_EV	RCC4_VHL	OK	5.41068	5.32664	-0.0225867	-0.0600015	0.95355	0.999269	no
XLOC_000357	XLOC_000357	DEM1	1:40970930-40984124	RCC4_EV	RCC4_VHL	OK	7.32613	7.21709	-0.0216335	-0.0588611	0.9528	0.999269	no
XLOC_000358	XLOC_000358	ZNF684	1:40997232-41013841	RCC4_EV	RCC4_VHL	OK	1.41696	1.2795	-0.147224	-0.323602	0.76355	0.999269	no
XLOC_000359	XLOC_000359	NFYC	1:41154751-41237275	RCC4_EV	RCC4_VHL	OK	30.3578	34.2093	0.172319	0.569953	0.55655	0.999269	no
XLOC_000360	XLOC_000360	MIR30E	1:41154751-41237275	RCC4_EV	RCC4_VHL	NOTEST	0	0	0	0	1	1	no
XLOC_000361	XLOC_000361	MIR30C1	1:41154751-41237275	RCC4_EV	RCC4_VHL	NOTEST	0	0	0	0	1	1	no
XLOC_000362	XLOC_000362	KCNQ4	1:41249683-41306124	RCC4_EV	RCC4_VHL	NOTEST	0.0369349	0.0402467	0.123886	0	1	1	no
XLOC_000363	XLOC_000363	CTPS	1:41445006-41478235	RCC4_EV	RCC4_VHL	OK	40.1386	37.7427	-0.0887923	-0.324576	0.7544	0.999269	no
XLOC_000364	XLOC_000364	LOC100507178	1:41480261-41707815	RCC4_EV	RCC4_VHL	OK	0.273128	0.291454	0.093691	0.0412553	0.9702	0.999269	no
XLOC_000365	XLOC_000365	FOXO6	1:41827226-41856020	RCC4_EV	RCC4_VHL	OK	0.533622	0.453471	-0.234808	-0.298388	0.7528	0.999269	no
XLOC_000366	XLOC_000366	-	1:41898673-41930746	RCC4_EV	RCC4_VHL	OK	9.12173	6.86308	-0.41045	-0.937905	0.34085	0.999269	no
XLOC_000367	XLOC_000367	GUCA2B	1:42619091-42621495	RCC4_EV	RCC4_VHL	NOTEST	0	0	0	0	1	1	no
XLOC_000368	XLOC_000368	RIMKLA	1:42846467-42890113	RCC4_EV	RCC4_VHL	OK	1.10622	0.278236	-1.99126	-4.6451	5e-05	0.0149741	yes
XLOC_000369	XLOC_000369	PPCS	1:42922172-42926086	RCC4_EV	RCC4_VHL	OK	57.8026	65.6971	0.184695	0.610621	0.52995	0.999269	no
XLOC_000370	XLOC_000370	CCDC30	1:42928895-43120335	RCC4_EV	RCC4_VHL	OK	1.41044	1.68699	0.258308	0.480138	0.6749	0.999269	no
XLOC_000371	XLOC_000371	PPIH	1:43124047-43142429	RCC4_EV	RCC4_VHL	OK	66.8316	67.0832	0.00542126	0.0232015	0.98455	0.999269	no
XLOC_000372	XLOC_000372	YBX1	1:43148065-43168020	RCC4_EV	RCC4_VHL	OK	1074.82	1082.35	0.0100752	0.0315792	0.97805	0.999269	no
XLOC_000373	XLOC_000373	C1orf50	1:43232915-43241418	RCC4_EV	RCC4_VHL	OK	17.7224	19.7618	0.15714	0.547829	0.6533	0.999269	no
XLOC_000374	XLOC_000374	LOC100129924	1:43253660-43263901	RCC4_EV	RCC4_VHL	NOTEST	0	0	0	0	1	1	no
XLOC_000375	XLOC_000375	ERMAP	1:43272722-43312088	RCC4_EV	RCC4_VHL	OK	2.29841	2.3954	0.0596264	0.109195	0.91	0.999269	no
XLOC_000376	XLOC_000376	ZNF691	1:43312243-43318348	RCC4_EV	RCC4_VHL	OK	7.81418	8.62194	0.141917	0.38271	0.7011	0.999269	no
XLOC_000377	XLOC_000377	FLJ32224	1:43391045-43449029	RCC4_EV	RCC4_VHL	OK	2.20164	1.80474	-0.286788	-0.0424267	0.74735	0.999269	no
XLOC_000378	XLOC_000378	FAM183A	1:43613593-43622067	RCC4_EV	RCC4_VHL	NOTEST	0	0	0	0	1	1	no
XLOC_000379	XLOC_000379	WDR65	1:43629844-43676549	RCC4_EV	RCC4_VHL	NOTEST	0.0492556	0.0326947	-0.591231	0	1	1	no
XLOC_000380	XLOC_000380	LOC100506711	1:43681026-43719862	RCC4_EV	RCC4_VHL	NOTEST	0.016231	0	#NAME?	0	1	1	no
XLOC_000381	XLOC_000381	TMEM125	1:43735664-43739673	RCC4_EV	RCC4_VHL	NOTEST	0	0.0171768	inf	0	1	1	no
XLOC_000382	XLOC_000382	TIE1	1:43766663-43788779	RCC4_EV	RCC4_VHL	NOTEST	0	0.0148535	inf	0	1	1	no
XLOC_000383	XLOC_000383	MPL	1:43803474-43824462	RCC4_EV	RCC4_VHL	OK	0.278933	0.305483	0.131177	0.240354	0.8071	0.999269	no
XLOC_000384	XLOC_000384	CDC20	1:43824625-43828874	RCC4_EV	RCC4_VHL	OK	139.998	137.031	-0.030909	-0.11967	0.91245	0.999269	no
XLOC_000385	XLOC_000385	SZT2	1:43855555-43920289	RCC4_EV	RCC4_VHL	OK	4.45999	4.51337	0.017163	0.0491148	0.9583	0.999269	no
XLOC_000386	XLOC_000386	PTPRF	1:43996546-44089343	RCC4_EV	RCC4_VHL	OK	95.6239	82.4536	-0.213789	-0.673707	0.49235	0.999269	no
XLOC_000387	XLOC_000387	KDM4A	1:44115796-44173012	RCC4_EV	RCC4_VHL	OK	17.4295	19.2461	0.143034	0.499317	0.62805	0.999269	no
XLOC_000388	XLOC_000388	ST3GAL3	1:44173217-44396831	RCC4_EV	RCC4_VHL	OK	12.0457	14.3498	0.252507	0.783483	0.4243	0.999269	no
XLOC_000389	XLOC_000389	ARTN	1:44398991-44402912	RCC4_EV	RCC4_VHL	OK	0.503276	0.566047	0.169572	0.271032	0.78125	0.999269	no
XLOC_000390	XLOC_000390	IPO13	1:44412477-44433694	RCC4_EV	RCC4_VHL	OK	32.1585	30.7676	-0.063787	-0.230027	0.8221	0.999269	no
XLOC_000391	XLOC_000391	DPH2	1:44435652-44439043	RCC4_EV	RCC4_VHL	OK	34.1023	40.0896	0.23336	0.789964	0.42225	0.999269	no
XLOC_000392	XLOC_000392	ATP6V0B	1:44440601-44443972	RCC4_EV	RCC4_VHL	OK	102.324	114.872	0.166893	0.567317	0.55525	0.999269	no
XLOC_000393	XLOC_000393	B4GALT2	1:44444867-44456843	RCC4_EV	RCC4_VHL	OK	99.7963	88.3426	-0.175877	-0.594567	0.54505	0.999269	no
XLOC_000394	XLOC_000394	CCDC24	1:44457279-44506314	RCC4_EV	RCC4_VHL	OK	3.55274	4.59134	0.369985	0.909173	0.41395	0.999269	no
XLOC_000395	XLOC_000395	SLC6A9	1:44457279-44506314	RCC4_EV	RCC4_VHL	OK	0.333231	0.694718	1.0599	0.522625	0.60885	0.999269	no
XLOC_000396	XLOC_000396	KLF17	1:44584521-44600812	RCC4_EV	RCC4_VHL	NOTEST	0	0.00932284	inf	0	1	1	no
XLOC_000397	XLOC_000397	DMAP1	1:44679124-44686351	RCC4_EV	RCC4_VHL	OK	18.9404	20.9315	0.144208	0.451624	0.63905	0.999269	no
XLOC_000398	XLOC_000398	RNF220	1:44870959-45117396	RCC4_EV	RCC4_VHL	OK	30.0076	30.1637	0.00748894	0.0246014	0.97955	0.999269	no
XLOC_000399	XLOC_000399	C1orf228	1:45140393-45191506	RCC4_EV	RCC4_VHL	OK	0.221868	0.244554	0.140451	0.171044	0.86275	0.999269	no
XLOC_000400	XLOC_000400	KIF2C	1:45205489-45233439	RCC4_EV	RCC4_VHL	OK	40.069	37.5457	-0.0938392	-0.34652	0.7467	0.999269	no
XLOC_000401	XLOC_000401	RPS8	1:45241245-45244412	RCC4_EV	RCC4_VHL	OK	1479.63	1419.37	-0.0599889	-0.185187	0.84915	0.999269	no
XLOC_000402	XLOC_000402	SNORD55	1:45241245-45244412	RCC4_EV	RCC4_VHL	NOTEST	0	0	0	0	1	1	no
XLOC_000403	XLOC_000403	SNORD46	1:45241245-45244412	RCC4_EV	RCC4_VHL	NOTEST	0	0	0	0	1	1	no
XLOC_000404	XLOC_000404	SNORD38A	1:45241245-45244412	RCC4_EV	RCC4_VHL	NOTEST	0	0	0	0	1	1	no
XLOC_000405	XLOC_000405	SNORD38B	1:45241245-45244412	RCC4_EV	RCC4_VHL	NOTEST	0	0	0	0	1	1	no
XLOC_000406	XLOC_000406	PLK3	1:45266035-45272957	RCC4_EV	RCC4_VHL	OK	4.21721	3.96454	-0.0891358	-0.242327	0.82825	0.999269	no
XLOC_000407	XLOC_000407	BTBD19	1:45273569-45281973	RCC4_EV	RCC4_VHL	OK	4.24438	4.89579	0.205988	0.58543	0.55125	0.999269	no
XLOC_000408	XLOC_000408	UROD	1:45477804-45481341	RCC4_EV	RCC4_VHL	OK	81.0082	91.4624	0.175111	0.602362	0.531	0.999269	no
XLOC_000409	XLOC_000409	LOC400752	1:45769581-45771291	RCC4_EV	RCC4_VHL	OK	0.291919	0.369725	0.340883	0.521482	0.6485	0.999269	no
XLOC_000410	XLOC_000410	HPDL	1:45792544-45794347	RCC4_EV	RCC4_VHL	NOTEST	0.0515696	0.0254938	-1.01637	0	1	1	no
XLOC_000411	XLOC_000411	TOE1	1:45794913-45956840	RCC4_EV	RCC4_VHL	OK	9.53691	9.50623	-0.00464936	-0.0130844	0.99005	0.999269	no
XLOC_000412	XLOC_000412	MMACHC	1:45965855-45988562	RCC4_EV	RCC4_VHL	OK	8.42282	9.93127	0.237675	0.166851	0.88315	0.999269	no
XLOC_000413	XLOC_000413	AKR1A1	1:46016454-46035723	RCC4_EV	RCC4_VHL	OK	57.8696	74.0704	0.356091	1.21948	0.20735	0.999269	no
XLOC_000414	XLOC_000414	NASP	1:46049659-46084578	RCC4_EV	RCC4_VHL	OK	60.7415	56.9107	-0.093984	-0.318065	0.7372	0.999269	no
XLOC_000415	XLOC_000415	TMEM69	1:46153846-46216485	RCC4_EV	RCC4_VHL	OK	33.6843	32.0662	-0.0710232	-0.234928	0.8373	0.999269	no
XLOC_000416	XLOC_000416	MAST2	1:46269284-46501796	RCC4_EV	RCC4_VHL	OK	28.613	27.3912	-0.0629606	-0.223918	0.82445	0.999269	no
XLOC_000417	XLOC_000417	LOC100133124	1:46505811-46598708	RCC4_EV	RCC4_VHL	NOTEST	0	0	0	0	1	1	no
XLOC_000418	XLOC_000418	TSPAN1	1:46640748-46686928	RCC4_EV	RCC4_VHL	OK	2.8502	4.77109	0.743258	0.505801	0.66535	0.999269	no
XLOC_000419	XLOC_000419	C1orf190	1:46640748-46686928	RCC4_EV	RCC4_VHL	NOTEST	0	0.00826242	inf	0	1	1	no
XLOC_000420	XLOC_000420	RAD54L	1:46713366-46798130	RCC4_EV	RCC4_VHL	OK	12.9742	11.3411	-0.19408	-0.209983	0.84505	0.999269	no
XLOC_000421	XLOC_000421	UQCRH	1:46713366-46798130	RCC4_EV	RCC4_VHL	OK	292.421	435.311	0.573999	1.69533	0.27005	0.999269	no
XLOC_000422	XLOC_000422	NSUN4	1:46805203-46830690	RCC4_EV	RCC4_VHL	OK	11.207	10.8332	-0.0489409	-0.160547	0.8705	0.999269	no
XLOC_000423	XLOC_000423	FAAH	1:46859938-46879520	RCC4_EV	RCC4_VHL	OK	0.545905	0.819119	0.585423	0.999258	0.3087	0.999269	no
XLOC_000424	XLOC_000424	LOC729041	1:46903224-46911374	RCC4_EV	RCC4_VHL	NOTEST	0.0164518	0.0324331	0.979224	0	1	1	no
XLOC_000425	XLOC_000425	DMBX1	1:46972667-46979898	RCC4_EV	RCC4_VHL	NOTEST	0.0205825	0.0101888	-1.01444	0	1	1	no
XLOC_000426	XLOC_000426	LOC100507423	1:47004367-47069966	RCC4_EV	RCC4_VHL	NOTEST	0.036857	0.0364752	-0.0150197	0	1	1	no
XLOC_000427	XLOC_000427	ATPAF1-AS1	1:47098408-47184810	RCC4_EV	RCC4_VHL	NOTEST	0	0.0209005	inf	0	1	1	no
XLOC_000428	XLOC_000428	LOC100130197	1:47098408-47184810	RCC4_EV	RCC4_VHL	NOTEST	0	0	0	0	1	1	no
XLOC_000429	XLOC_000429	CYP4B1	1:47264669-47285021	RCC4_EV	RCC4_VHL	NOTEST	0	0	0	0	1	1	no
XLOC_000430	XLOC_000430	CYP4X1	1:47489239-47516423	RCC4_EV	RCC4_VHL	NOTEST	0	0	0	0	1	1	no
XLOC_000431	XLOC_000431	CYP4Z1	1:47533159-47643336	RCC4_EV	RCC4_VHL	NOTEST	0	0	0	0	1	1	no
XLOC_000432	XLOC_000432	CYP4A22	1:47533159-47643336	RCC4_EV	RCC4_VHL	NOTEST	0	0	0	0	1	1	no
XLOC_000433	XLOC_000433	-	1:47644430-47645995	RCC4_EV	RCC4_VHL	OK	1.00142	2.0166	1.00987	1.63756	0.105	0.999269	no
XLOC_000434	XLOC_000434	CMPK1	1:47799468-47844511	RCC4_EV	RCC4_VHL	OK	70.5475	73.3331	0.0558693	0.190561	0.84395	0.999269	no
XLOC_000435	XLOC_000435	-	1:47848652-47849851	RCC4_EV	RCC4_VHL	OK	0.39918	0.12224	-1.70733	-2.0514	0.11245	0.999269	no
XLOC_000436	XLOC_000436	-	1:47849970-47851055	RCC4_EV	RCC4_VHL	OK	0.310553	0.214356	-0.534832	-0.688564	0.58275	0.999269	no
XLOC_000437	XLOC_000437	-	1:47851282-47874313	RCC4_EV	RCC4_VHL	OK	0.449711	0.25549	-0.815733	-0.907538	0.36725	0.999269	no
XLOC_000438	XLOC_000438	FOXE3	1:47881743-47883724	RCC4_EV	RCC4_VHL	NOTEST	0.00773839	0	#NAME?	0	1	1	no
XLOC_000439	XLOC_000439	-	1:47891717-47895396	RCC4_EV	RCC4_VHL	OK	0.384807	0.326139	-0.238647	-0.433075	0.6868	0.999269	no
XLOC_000440	XLOC_000440	-	1:47895629-47896526	RCC4_EV	RCC4_VHL	OK	0.433075	0.155036	-1.48202	-1.7791	0.19305	0.999269	no
XLOC_000441	XLOC_000441	FOXD2	1:47896633-47906363	RCC4_EV	RCC4_VHL	OK	0.422665	0.412679	-0.0344943	-0.0429759	0.96545	0.999269	no
XLOC_000442	XLOC_000442	LOC100507479	1:48226199-48462996	RCC4_EV	RCC4_VHL	OK	0.085736	0.161061	0.909638	0.245245	0.78365	0.999269	no
XLOC_000443	XLOC_000443	SLC5A9	1:48688356-48714316	RCC4_EV	RCC4_VHL	NOTEST	0.0414067	0.0455591	0.137878	0	1	1	no
XLOC_000444	XLOC_000444	ELAVL4	1:50513685-50667540	RCC4_EV	RCC4_VHL	NOTEST	0	0	0	0	1	1	no
XLOC_000445	XLOC_000445	CDKN2C	1:51434366-51440309	RCC4_EV	RCC4_VHL	OK	43.281	35.814	-0.273209	-0.892507	0.36105	0.999269	no
XLOC_000446	XLOC_000446	-	1:51470664-51479109	RCC4_EV	RCC4_VHL	OK	2.31663	2.50188	0.110989	0.282919	0.77265	0.999269	no
XLOC_000447	XLOC_000447	MIR4421	1:51525508-51525577	RCC4_EV	RCC4_VHL	NOTEST	0	0	0	0	1	1	no
XLOC_000448	XLOC_000448	C1orf185	1:51567905-51613754	RCC4_EV	RCC4_VHL	NOTEST	0	0.0190034	inf	0	1	1	no
XLOC_000449	XLOC_000449	RNF11	1:51701944-51739119	RCC4_EV	RCC4_VHL	OK	39.7593	37.1726	-0.097053	-0.356134	0.73565	0.999269	no
XLOC_000450	XLOC_000450	OSBPL9	1:52082545-52344609	RCC4_EV	RCC4_VHL	OK	63.8564	77.792	0.284792	0.655692	0.5285	0.999269	no
XLOC_000451	XLOC_000451	BTF3L4	1:52521856-52554090	RCC4_EV	RCC4_VHL	OK	36.6484	36.1672	-0.019066	-0.0644136	0.94785	0.999269	no
XLOC_000452	XLOC_000452	ZFYVE9	1:52607834-52814575	RCC4_EV	RCC4_VHL	OK	12.001	10.2122	-0.23285	-0.776726	0.42785	0.999269	no
XLOC_000453	XLOC_000453	PRPF38A	1:52870218-52883992	RCC4_EV	RCC4_VHL	OK	30.592	30.5397	-0.00246883	-0.00902094	0.9921	0.999269	no
XLOC_000454	XLOC_000454	GPX7	1:53068042-53074723	RCC4_EV	RCC4_VHL	OK	20.8235	23.7819	0.191656	0.68598	0.5575	0.999269	no
XLOC_000455	XLOC_000455	FAM159A	1:53099065-53122737	RCC4_EV	RCC4_VHL	NOTEST	0	0.0539259	inf	0	1	1	no
XLOC_000456	XLOC_000456	ZYG11B	1:53192130-53293014	RCC4_EV	RCC4_VHL	OK	8.38202	7.49415	-0.161534	-0.560393	0.57995	0.999269	no
XLOC_000457	XLOC_000457	ZYG11A	1:53308182-53360247	RCC4_EV	RCC4_VHL	OK	1.74293	1.83762	0.0763227	0.196761	0.84565	0.999269	no
XLOC_000458	XLOC_000458	SCP2	1:53392900-53517289	RCC4_EV	RCC4_VHL	OK	55.6413	67.3114	0.274693	0.908204	0.36125	0.999269	no
XLOC_000459	XLOC_000459	MIR1273F	1:53392900-53517289	RCC4_EV	RCC4_VHL	NOTEST	0	0	0	0	1	1	no
XLOC_000460	XLOC_000460	MIR5095	1:53392900-53517289	RCC4_EV	RCC4_VHL	NOTEST	0	0	0	0	1	1	no
XLOC_000461	XLOC_000461	MIR1273G	1:53392900-53517289	RCC4_EV	RCC4_VHL	NOTEST	0	0	0	0	1	1	no
XLOC_000462	XLOC_000462	PODN	1:53527723-53551174	RCC4_EV	RCC4_VHL	NOTEST	0	0.0053651	inf	0	1	1	no
XLOC_000463	XLOC_000463	CPT2	1:53662100-53686379	RCC4_EV	RCC4_VHL	OK	9.85934	15.9421	0.693282	1.88145	0.0723	0.999269	no
XLOC_000464	XLOC_000464	LOC100507564	1:53692563-53793821	RCC4_EV	RCC4_VHL	OK	0.378456	0.56698	0.583173	0.149911	0.8189	0.999269	no
XLOC_000465	XLOC_000465	DMRTB1	1:53925071-53933158	RCC4_EV	RCC4_VHL	NOTEST	0	0	0	0	1	1	no
XLOC_000466	XLOC_000466	DIO1	1:54359860-54376759	RCC4_EV	RCC4_VHL	NOTEST	0.0188462	0.0093074	-1.01782	0	1	1	no
XLOC_000467	XLOC_000467	LRRC42	1:54412021-54433839	RCC4_EV	RCC4_VHL	OK	34.2101	31.3545	-0.125752	-0.418631	0.6658	0.999269	no
XLOC_000468	XLOC_000468	TCEANC2	1:54519255-54572297	RCC4_EV	RCC4_VHL	OK	4.60024	4.55857	-0.0131289	-0.0368616	0.96785	0.999269	no
XLOC_000469	XLOC_000469	MIR4781	1:54519255-54572297	RCC4_EV	RCC4_VHL	NOTEST	0	0	0	0	1	1	no
XLOC_000470	XLOC_000470	MRPL37	1:54665839-54684056	RCC4_EV	RCC4_VHL	OK	194.227	205.717	0.0829225	0.28017	0.7757	0.999269	no
XLOC_000471	XLOC_000471	C1orf191	1:54692194-54872092	RCC4_EV	RCC4_VHL	NOTEST	0.117114	0.131917	0.171713	0	1	1	no
XLOC_000472	XLOC_000472	LOC100652978	1:54692194-54872092	RCC4_EV	RCC4_VHL	NOTEST	0.00813461	0.00804425	-0.016115	0	1	1	no
XLOC_000473	XLOC_000473	ACOT11	1:55013806-55100417	RCC4_EV	RCC4_VHL	NOTEST	0.0122225	0.0212616	0.798709	0	1	1	no
XLOC_000474	XLOC_000474	HEATR8,TTC4	1:55107426-55208330	RCC4_EV	RCC4_VHL	OK	26.9101	26.15	-0.0413346	-0.138828	0.8905	0.999269	no
XLOC_000475	XLOC_000475	C1orf177	1:55271735-55307937	RCC4_EV	RCC4_VHL	NOTEST	0.0091694	0.0271946	1.56842	0	1	1	no
XLOC_000476	XLOC_000476	LOC100652983	1:55315299-55354523	RCC4_EV	RCC4_VHL	OK	490.441	707.525	0.528701	0.664242	0.60025	0.999269	no
XLOC_000477	XLOC_000477	LOC100652980	1:55315299-55354523	RCC4_EV	RCC4_VHL	OK	1.55199	4.48732	1.53174	0.11883	0.39435	0.999269	no
XLOC_000478	XLOC_000478	TMEM61	1:55446464-55457966	RCC4_EV	RCC4_VHL	NOTEST	0	0	0	0	1	1	no
XLOC_000479	XLOC_000479	BSND	1:55464616-55474465	RCC4_EV	RCC4_VHL	NOTEST	0	0	0	0	1	1	no
XLOC_000480	XLOC_000480	PCSK9	1:55505148-55530526	RCC4_EV	RCC4_VHL	NOTEST	0	0.00389479	inf	0	1	1	no
XLOC_000481	XLOC_000481	LOC100507634	1:55681080-55683128	RCC4_EV	RCC4_VHL	OK	0.671275	0.730392	0.121768	0.233458	0.834	0.999269	no
XLOC_000482	XLOC_000482	MIR4422	1:55691313-55691396	RCC4_EV	RCC4_VHL	NOTEST	0	0	0	0	1	1	no
XLOC_000483	XLOC_000483	PRKAA2	1:57110989-57181008	RCC4_EV	RCC4_VHL	OK	5.69749	4.04806	-0.493096	-1.60825	0.1021	0.999269	no
XLOC_000484	XLOC_000484	C8A	1:57320442-57383894	RCC4_EV	RCC4_VHL	NOTEST	0	0	0	0	1	1	no
XLOC_000485	XLOC_000485	LOC100131060	1:59250822-59365384	RCC4_EV	RCC4_VHL	OK	0.327874	0.743303	1.18081	1.38571	0.16135	0.999269	no
XLOC_000486	XLOC_000486	-	1:59486059-59511350	RCC4_EV	RCC4_VHL	OK	1.93835	1.86545	-0.0553081	-0.0791092	0.9352	0.999269	no
XLOC_000487	XLOC_000487	FGGY	1:59762624-60228402	RCC4_EV	RCC4_VHL	OK	18.091	19.1739	0.083875	0.138734	0.8869	0.999269	no
XLOC_000488	XLOC_000488	HOOK1	1:60280532-60342050	RCC4_EV	RCC4_VHL	OK	2.6071	2.65403	0.0257363	0.0748732	0.9416	0.999269	no
XLOC_000489	XLOC_000489	NFIA	1:61542945-61928460	RCC4_EV	RCC4_VHL	OK	0.225617	0.423919	0.909915	1.82801	0.0631	0.999269	no
XLOC_000490	XLOC_000490	INADL	1:62208148-62629592	RCC4_EV	RCC4_VHL	OK	6.94654	8.08053	0.218155	0.732739	0.45385	0.999269	no
XLOC_000491	XLOC_000491	MIR3116-1	1:62208148-62629592	RCC4_EV	RCC4_VHL	NOTEST	0	0	0	0	1	1	no
XLOC_000492	XLOC_000492	L1TD1	1:62660473-62678000	RCC4_EV	RCC4_VHL	NOTEST	0.0675481	0.0669119	-0.0136533	0	1	1	no
XLOC_000493	XLOC_000493	USP1	1:62901974-62917475	RCC4_EV	RCC4_VHL	OK	28.4615	20.8356	-0.44996	-1.51636	0.12185	0.999269	no
XLOC_000494	XLOC_000494	ANGPTL3	1:62920396-63153985	RCC4_EV	RCC4_VHL	FAIL	0.0143196	0	0	0	1	1	no
XLOC_000495	XLOC_000495	LOC100507664	1:62920396-63153985	RCC4_EV	RCC4_VHL	FAIL	0.0680878	0	0	0	1	1	no
XLOC_000496	XLOC_000496	ATG4C	1:63249751-63330941	RCC4_EV	RCC4_VHL	OK	3.75084	3.80567	0.0209353	0.0546298	0.9529	0.999269	no
XLOC_000497	XLOC_000497	FOXD3	1:63788729-63790797	RCC4_EV	RCC4_VHL	NOTEST	0	0	0	0	1	1	no
XLOC_000498	XLOC_000498	ALG6	1:63833235-63905474	RCC4_EV	RCC4_VHL	OK	4.95644	6.06794	0.291902	0.840625	0.39285	0.999269	no
XLOC_000499	XLOC_000499	EFCAB7	1:63906440-64038364	RCC4_EV	RCC4_VHL	OK	2.34178	2.42469	0.050196	0.0781638	0.9414	0.999269	no
XLOC_000500	XLOC_000500	DLEU2L	1:63906440-64038364	RCC4_EV	RCC4_VHL	OK	0.17961	0.177524	-0.0168549	-0.00532646	0.9498	0.999269	no
XLOC_000501	XLOC_000501	-	1:64056041-64058779	RCC4_EV	RCC4_VHL	OK	0.511678	0.347127	-0.559771	-0.985358	0.3635	0.999269	no
XLOC_000502	XLOC_000502	PGM1	1:64058946-64125916	RCC4_EV	RCC4_VHL	OK	56.7758	49.6565	-0.193294	-0.663239	0.4943	0.999269	no
XLOC_000503	XLOC_000503	ROR1	1:64239689-64644707	RCC4_EV	RCC4_VHL	OK	33.3366	31.998	-0.0591282	-0.201097	0.8403	0.999269	no
XLOC_000504	XLOC_000504	UBE2U	1:64669489-64710027	RCC4_EV	RCC4_VHL	NOTEST	0	0	0	0	1	1	no
XLOC_000505	XLOC_000505	CACHD1	1:64935795-65158741	RCC4_EV	RCC4_VHL	OK	4.35567	3.34463	-0.38105	-1.11891	0.24975	0.999269	no
XLOC_000506	XLOC_000506	MIR4794	1:64935795-65158741	RCC4_EV	RCC4_VHL	NOTEST	0	0	0	0	1	1	no
XLOC_000507	XLOC_000507	RAVER2	1:65210777-65432187	RCC4_EV	RCC4_VHL	OK	5.96042	5.77383	-0.0458844	-0.0290729	0.9779	0.999269	no
XLOC_000508	XLOC_000508	AK4	1:65613231-65697828	RCC4_EV	RCC4_VHL	OK	55.1348	27.8993	-0.982733	-3.33604	0.0008	0.116244	no
XLOC_000509	XLOC_000509	DNAJC6	1:65713909-65881552	RCC4_EV	RCC4_VHL	OK	1.87464	2.90262	0.630743	1.65991	0.09055	0.999269	no
XLOC_000510	XLOC_000510	LEPR,LEPROT	1:65886050-66103176	RCC4_EV	RCC4_VHL	OK	54.2195	65.3942	0.270352	0.849972	0.395	0.999269	no
XLOC_000511	XLOC_000511	PDE4B	1:66258192-66840262	RCC4_EV	RCC4_VHL	NOTEST	0	0.00371908	inf	0	1	1	no
XLOC_000512	XLOC_000512	SGIP1	1:66999824-67210768	RCC4_EV	RCC4_VHL	NOTEST	0	0	0	0	1	1	no
XLOC_000513	XLOC_000513	MIR3117	1:66999824-67210768	RCC4_EV	RCC4_VHL	NOTEST	0	0	0	0	1	1	no
XLOC_000514	XLOC_000514	TCTEX1D1	1:67218139-67244730	RCC4_EV	RCC4_VHL	NOTEST	0	0	0	0	1	1	no
XLOC_000515	XLOC_000515	MIER1	1:67390577-67454302	RCC4_EV	RCC4_VHL	OK	10.8136	9.99469	-0.113614	-0.369345	0.7011	0.999269	no
XLOC_000516	XLOC_000516	IL23R	1:67632168-67725662	RCC4_EV	RCC4_VHL	OK	0.147089	0.218428	0.570466	0.816588	0.4551	0.999269	no
XLOC_000517	XLOC_000517	IL12RB2	1:67773046-67862583	RCC4_EV	RCC4_VHL	NOTEST	0.0667702	0.0850136	0.34849	0	1	1	no
XLOC_000518	XLOC_000518	GADD45A	1:68150859-68154021	RCC4_EV	RCC4_VHL	OK	59.0895	75.8541	0.360325	1.18182	0.2249	0.999269	no
XLOC_000519	XLOC_000519	LOC100289178	1:68167148-68698284	RCC4_EV	RCC4_VHL	NOTEST	0.134803	0.0799877	-0.753001	0	1	1	no
XLOC_000520	XLOC_000520	LRRC7	1:70225857-70589171	RCC4_EV	RCC4_VHL	NOTEST	0	0	0	0	1	1	no
XLOC_000521	XLOC_000521	PIN1P1	1:70225857-70589171	RCC4_EV	RCC4_VHL	NOTEST	0	0	0	0	1	1	no
XLOC_000522	XLOC_000522	SRSF11	1:70609730-70717703	RCC4_EV	RCC4_VHL	OK	45.689	46.9129	0.0381389	0.11618	0.90875	0.999269	no
XLOC_000523	XLOC_000523	HHLA3	1:70820492-70833706	RCC4_EV	RCC4_VHL	OK	5.0843	7.54298	0.569087	1.23502	0.2023	0.999269	no
XLOC_000524	XLOC_000524	CTH	1:70876900-70905534	RCC4_EV	RCC4_VHL	OK	1.31484	2.31699	0.817366	1.72488	0.0824	0.999269	no
XLOC_000525	XLOC_000525	LOC100132618	1:71318035-71546972	RCC4_EV	RCC4_VHL	OK	0.372772	0.294769	-0.338708	-0.100368	0.9003	0.999269	no
XLOC_000526	XLOC_000526	FPGT,FPGT-TNNI3K,TNNI3K	1:74663895-75010116	RCC4_EV	RCC4_VHL	OK	4.85009	4.91432	0.0189798	0.0584494	0.95445	0.999269	no
XLOC_000527	XLOC_000527	TYW3	1:75171169-75232361	RCC4_EV	RCC4_VHL	OK	10.358	10.7091	0.0480914	0.0736753	0.94055	0.999269	no
XLOC_000528	XLOC_000528	LHX8	1:75594118-75627218	RCC4_EV	RCC4_VHL	NOTEST	0	0	0	0	1	1	no
XLOC_000529	XLOC_000529	ACADM	1:76189788-76229355	RCC4_EV	RCC4_VHL	OK	13.2891	14.79	0.154376	0.49258	0.60995	0.999269	no
XLOC_000530	XLOC_000530	RABGGTB	1:76251885-76260764	RCC4_EV	RCC4_VHL	OK	27.3928	30.4658	0.153396	0.48962	0.6134	0.999269	no
XLOC_000531	XLOC_000531	SNORD45C	1:76251885-76260764	RCC4_EV	RCC4_VHL	NOTEST	0	0	0	0	1	1	no
XLOC_000532	XLOC_000532	SNORD45A	1:76251885-76260764	RCC4_EV	RCC4_VHL	NOTEST	0	0	0	0	1	1	no
XLOC_000533	XLOC_000533	SNORD45B	1:76251885-76260764	RCC4_EV	RCC4_VHL	NOTEST	0	0	0	0	1	1	no
XLOC_000534	XLOC_000534	MSH4	1:76262629-76378923	RCC4_EV	RCC4_VHL	NOTEST	0.00459482	0.0091001	0.985873	0	1	1	no
XLOC_000535	XLOC_000535	ST6GALNAC3	1:76540388-77096669	RCC4_EV	RCC4_VHL	NOTEST	0.0435529	0.0357383	-0.285296	0	1	1	no
XLOC_000536	XLOC_000536	ST6GALNAC5	1:77333137-77530867	RCC4_EV	RCC4_VHL	OK	0.818196	0.749489	-0.126538	-0.227703	0.8222	0.999269	no
XLOC_000537	XLOC_000537	LOC256483	1:77533610-77544260	RCC4_EV	RCC4_VHL	NOTEST	0.177593	0.0347537	-2.35333	0	1	1	no
XLOC_000538	XLOC_000538	-	1:77686509-77689992	RCC4_EV	RCC4_VHL	OK	0.375883	0.543414	0.531769	1.00235	0.34725	0.999269	no
XLOC_000539	XLOC_000539	AK5	1:77747661-78025654	RCC4_EV	RCC4_VHL	OK	21.6206	18.7537	-0.205232	-0.690659	0.4779	0.999269	no
XLOC_000540	XLOC_000540	FAM73A	1:78245308-78344077	RCC4_EV	RCC4_VHL	OK	5.0848	5.37431	0.0798865	0.255503	0.8047	0.999269	no
XLOC_000541	XLOC_000541	NEXN	1:78347032-78409580	RCC4_EV	RCC4_VHL	OK	57.5051	53.9716	-0.0914911	-0.310848	0.7581	0.999269	no
XLOC_000542	XLOC_000542	DNAJB4	1:78470635-78482998	RCC4_EV	RCC4_VHL	OK	7.58291	9.46196	0.319387	1.00785	0.3576	0.999269	no
XLOC_000543	XLOC_000543	GIPC2	1:78511588-78603112	RCC4_EV	RCC4_VHL	NOTEST	0.0105184	0.0104132	-0.0145	0	1	1	no
XLOC_000544	XLOC_000544	MGC27382	1:78695282-79006386	RCC4_EV	RCC4_VHL	NOTEST	0	0.0273289	inf	0	1	1	no
XLOC_000545	XLOC_000545	PTGFR	1:78695282-79006386	RCC4_EV	RCC4_VHL	OK	0.616736	0.326403	-0.917996	-1.47626	0.12795	0.999269	no
XLOC_000546	XLOC_000546	IFI44L	1:79086087-79111830	RCC4_EV	RCC4_VHL	OK	0.170366	0.463126	1.44277	2.65938	0.01505	0.830816	no
XLOC_000547	XLOC_000547	IFI44	1:79115476-79129763	RCC4_EV	RCC4_VHL	OK	1.21425	2.39672	0.980995	1.88554	0.05785	0.999269	no
XLOC_000548	XLOC_000548	-	1:81001430-81019557	RCC4_EV	RCC4_VHL	OK	0.813597	0.912312	0.165212	0.360084	0.71225	0.999269	no
XLOC_000549	XLOC_000549	LPHN2	1:82266081-82458107	RCC4_EV	RCC4_VHL	OK	7.4713	5.21473	-0.518767	-1.70088	0.10125	0.999269	no
XLOC_000550	XLOC_000550	PRKACB	1:84543744-84704181	RCC4_EV	RCC4_VHL	OK	9.4961	10.1362	0.0941068	0.302848	0.75655	0.999269	no
XLOC_000551	XLOC_000551	SAMD13	1:84764048-84816481	RCC4_EV	RCC4_VHL	OK	0.137059	0.157926	0.204448	0.19915	0.83875	0.999269	no
XLOC_000552	XLOC_000552	DNASE2B	1:84864214-84880691	RCC4_EV	RCC4_VHL	NOTEST	0	0	0	0	1	1	no
XLOC_000553	XLOC_000553	RPF1	1:84944919-85014677	RCC4_EV	RCC4_VHL	OK	30.2737	30.5484	0.0130319	0.0271381	0.98095	0.999269	no
XLOC_000554	XLOC_000554	SPATA1	1:84944919-85014677	RCC4_EV	RCC4_VHL	NOTEST	0.0123504	0	#NAME?	0	1	1	no
XLOC_000555	XLOC_000555	WDR63	1:85527992-85598821	RCC4_EV	RCC4_VHL	OK	0.235923	0.228729	-0.0446803	-0.0699973	0.9429	0.999269	no
XLOC_000556	XLOC_000556	MIR4423	1:85599476-85599556	RCC4_EV	RCC4_VHL	NOTEST	0	0	0	0	1	1	no
XLOC_000557	XLOC_000557	LOC646626	1:85731458-85743771	RCC4_EV	RCC4_VHL	OK	0.974524	0.932872	-0.0630188	-0.0204049	0.966	0.999269	no
XLOC_000558	XLOC_000558	CYR61	1:86046443-86049650	RCC4_EV	RCC4_VHL	OK	539.615	576.645	0.0957513	0.300278	0.7806	0.999269	no
XLOC_000559	XLOC_000559	-	1:86073425-86081807	RCC4_EV	RCC4_VHL	OK	0.482903	0.329298	-0.552338	-0.857521	0.46015	0.999269	no
XLOC_000560	XLOC_000560	CLCA2	1:86889768-86922241	RCC4_EV	RCC4_VHL	NOTEST	0	0	0	0	1	1	no
XLOC_000561	XLOC_000561	CLCA1	1:86934525-86965977	RCC4_EV	RCC4_VHL	NOTEST	0	0.0186965	inf	0	1	1	no
XLOC_000562	XLOC_000562	CLCA4	1:87012758-87046437	RCC4_EV	RCC4_VHL	NOTEST	0	0.0141126	inf	0	1	1	no
XLOC_000563	XLOC_000563	CLCA3P	1:87099958-87121059	RCC4_EV	RCC4_VHL	NOTEST	0	0.00425495	inf	0	1	1	no
XLOC_000564	XLOC_000564	SH3GLB1	1:87170252-87213867	RCC4_EV	RCC4_VHL	OK	25.4898	22.2562	-0.195715	-0.67432	0.48515	0.999269	no
XLOC_000565	XLOC_000565	HS2ST1	1:87380310-87575681	RCC4_EV	RCC4_VHL	OK	15.7726	14.6079	-0.110671	-0.250675	0.8011	0.999269	no
XLOC_000566	XLOC_000566	LOC339524	1:87595447-87634887	RCC4_EV	RCC4_VHL	OK	0.323139	0.304689	-0.0848161	-0.122732	0.9114	0.999269	no
XLOC_000567	XLOC_000567	-	1:87691687-87693431	RCC4_EV	RCC4_VHL	OK	0.211088	0.363024	0.78222	0.869767	0.38	0.999269	no
XLOC_000568	XLOC_000568	-	1:87726887-87742234	RCC4_EV	RCC4_VHL	OK	0.0644158	0.378655	2.5554	2.29014	0.21085	0.999269	no
XLOC_000569	XLOC_000569	LMO4	1:87794150-87814765	RCC4_EV	RCC4_VHL	OK	31.6473	31.8021	0.00703934	0.021478	0.981	0.999269	no
XLOC_000570	XLOC_000570	PKN2	1:89149921-89301938	RCC4_EV	RCC4_VHL	OK	11.1269	10.0963	-0.140237	-0.490463	0.62875	0.999269	no
XLOC_000571	XLOC_000571	GBP6	1:89829435-89853719	RCC4_EV	RCC4_VHL	NOTEST	0	0.00879421	inf	0	1	1	no
XLOC_000572	XLOC_000572	GBP1P1	1:89873237-89890493	RCC4_EV	RCC4_VHL	NOTEST	0.0133012	0.0262541	0.980988	0	1	1	no
XLOC_000573	XLOC_000573	LRRC8B	1:89990114-90063420	RCC4_EV	RCC4_VHL	OK	1.81358	2.50674	0.466969	1.30724	0.1904	0.999269	no
XLOC_000574	XLOC_000574	LRRC8C	1:90098643-90185094	RCC4_EV	RCC4_VHL	OK	3.60915	2.35644	-0.615053	-1.86418	0.07315	0.999269	no
XLOC_000575	XLOC_000575	LRRC8D	1:90286572-90401991	RCC4_EV	RCC4_VHL	OK	36.2927	41.9757	0.209875	0.715802	0.46895	0.999269	no
XLOC_000576	XLOC_000576	ZNF326	1:90460677-90494094	RCC4_EV	RCC4_VHL	OK	13.7984	15.0586	0.126083	0.401236	0.67755	0.999269	no
XLOC_000577	XLOC_000577	LOC100505840	1:91317303-91319843	RCC4_EV	RCC4_VHL	NOTEST	0	0	0	0	1	1	no
XLOC_000578	XLOC_000578	CDC7	1:91966403-91991321	RCC4_EV	RCC4_VHL	OK	7.68627	6.69505	-0.199189	-0.596339	0.5424	0.999269	no
XLOC_000579	XLOC_000579	HSP90B3P	1:92100567-92109335	RCC4_EV	RCC4_VHL	NOTEST	0	0	0	0	1	1	no
XLOC_000580	XLOC_000580	BRDT	1:92414927-92479985	RCC4_EV	RCC4_VHL	NOTEST	0.00393994	0.00390255	-0.0137585	0	1	1	no
XLOC_000581	XLOC_000581	EPHX4	1:92495532-92529093	RCC4_EV	RCC4_VHL	NOTEST	0	0	0	0	1	1	no
XLOC_000582	XLOC_000582	BTBD8,KIAA1107	1:92545861-92650419	RCC4_EV	RCC4_VHL	OK	0.577486	0.75676	0.390051	0.818759	0.3985	0.999269	no
XLOC_000583	XLOC_000583	C1orf146	1:92683572-92711367	RCC4_EV	RCC4_VHL	NOTEST	0	0	0	0	1	1	no
XLOC_000584	XLOC_000584	RPAP2	1:92711954-92867735	RCC4_EV	RCC4_VHL	OK	6.08811	5.6161	-0.116425	-0.267498	0.78395	0.999269	no
XLOC_000585	XLOC_000585	RPL5	1:93284830-93307481	RCC4_EV	RCC4_VHL	OK	1542.58	1339.81	-0.203326	-0.557543	0.57035	0.999269	no
XLOC_000586	XLOC_000586	SNORD21	1:93284830-93307481	RCC4_EV	RCC4_VHL	NOTEST	0	0	0	0	1	1	no
XLOC_000587	XLOC_000587	SNORA66	1:93284830-93307481	RCC4_EV	RCC4_VHL	NOTEST	0	0	0	0	1	1	no
XLOC_000588	XLOC_000588	MTF2	1:93544791-93604638	RCC4_EV	RCC4_VHL	OK	8.77077	8.51814	-0.0421655	-0.134144	0.88925	0.999269	no
XLOC_000589	XLOC_000589	CCDC18	1:93646280-93744287	RCC4_EV	RCC4_VHL	OK	3.22466	2.69944	-0.256487	-0.721535	0.48235	0.999269	no
XLOC_000590	XLOC_000590	DR1	1:93811477-93828149	RCC4_EV	RCC4_VHL	OK	20.608	19.9668	-0.0456021	-0.164324	0.8756	0.999269	no
XLOC_000591	XLOC_000591	FNBP1L	1:93913632-94020218	RCC4_EV	RCC4_VHL	OK	18.8113	19.4533	0.0484193	0.162452	0.86455	0.999269	no
XLOC_000592	XLOC_000592	LOC100129046	1:94027347-94312766	RCC4_EV	RCC4_VHL	OK	1.25365	1.03897	-0.270987	-0.136981	0.91475	0.999269	no
XLOC_000593	XLOC_000593	-	1:94027347-94312766	RCC4_EV	RCC4_VHL	OK	2.22502	2.31578	0.0576813	0.0373738	0.97425	0.999269	no
XLOC_000594	XLOC_000594	MIR760	1:94027347-94312766	RCC4_EV	RCC4_VHL	NOTEST	0	0	0	0	1	1	no
XLOC_000595	XLOC_000595	LOC100505940	1:94713413-94800832	RCC4_EV	RCC4_VHL	OK	0.526111	0.742586	0.497191	0.448631	0.6561	0.999269	no
XLOC_000596	XLOC_000596	ABCD3	1:94883932-94984219	RCC4_EV	RCC4_VHL	OK	17.2796	18.3294	0.0850887	0.279318	0.7734	0.999269	no
XLOC_000597	XLOC_000597	SLC44A3	1:95285900-95360802	RCC4_EV	RCC4_VHL	OK	17.3497	16.0458	-0.112717	-0.361661	0.7018	0.999269	no
XLOC_000598	XLOC_000598	LOC729970	1:95393583-95428826	RCC4_EV	RCC4_VHL	OK	13.3811	16.8848	0.335527	1.12822	0.37095	0.999269	no
XLOC_000599	XLOC_000599	RWDD3,TMEM56,TMEM56-RWDD3	1:95582893-95712781	RCC4_EV	RCC4_VHL	OK	33.1006	31.8607	-0.0550799	-0.131056	0.8889	0.999269	no
XLOC_000600	XLOC_000600	FLJ31662	1:95940292-95944912	RCC4_EV	RCC4_VHL	NOTEST	0	0	0	0	1	1	no
XLOC_000601	XLOC_000601	PTBP2	1:97187174-97280605	RCC4_EV	RCC4_VHL	OK	3.56674	3.76287	0.0772274	0.20952	0.8233	0.999269	no
XLOC_000602	XLOC_000602	-	1:98552547-98739923	RCC4_EV	RCC4_VHL	OK	7.35669	6.25545	-0.233944	-0.294942	0.76485	0.999269	no
XLOC_000603	XLOC_000603	-	1:98791201-98793206	RCC4_EV	RCC4_VHL	OK	0.0797632	0.314066	1.97727	1.97771	0.1896	0.999269	no
XLOC_000604	XLOC_000604	SNX7	1:99126870-99226056	RCC4_EV	RCC4_VHL	OK	49.2973	46.0697	-0.0976918	-0.329946	0.7418	0.999269	no
XLOC_000605	XLOC_000605	LOC100129620	1:99355800-99614408	RCC4_EV	RCC4_VHL	NOTEST	0.0117676	0	#NAME?	0	1	1	no
XLOC_000606	XLOC_000606	LPPR4	1:99729847-99775140	RCC4_EV	RCC4_VHL	NOTEST	0	0	0	0	1	1	no
XLOC_000607	XLOC_000607	PALMD	1:100111430-100160097	RCC4_EV	RCC4_VHL	NOTEST	0.00579985	0	#NAME?	0	1	1	no
XLOC_000608	XLOC_000608	AGL	1:100315639-100389579	RCC4_EV	RCC4_VHL	OK	3.11568	2.7962	-0.156078	-0.465955	0.631	0.999269	no
XLOC_000609	XLOC_000609	SLC35A3	1:100433941-100492417	RCC4_EV	RCC4_VHL	OK	6.53662	6.60201	0.0143615	0.0386664	0.96885	0.999269	no
XLOC_000610	XLOC_000610	HIAT1	1:100503605-100548933	RCC4_EV	RCC4_VHL	OK	23.2643	24.1007	0.0509583	0.171285	0.85905	0.999269	no
XLOC_000611	XLOC_000611	CCDC76	1:100598705-100643771	RCC4_EV	RCC4_VHL	OK	4.50549	4.24787	-0.0849439	-0.245544	0.8141	0.999269	no
XLOC_000612	XLOC_000612	RTCD1	1:100731713-100758325	RCC4_EV	RCC4_VHL	OK	22.6715	25.2233	0.153875	0.519741	0.5924	0.999269	no
XLOC_000613	XLOC_000613	MIR553	1:100731713-100758325	RCC4_EV	RCC4_VHL	NOTEST	0	0	0	0	1	1	no
XLOC_000614	XLOC_000614	CDC14A	1:100818022-100985833	RCC4_EV	RCC4_VHL	OK	0.663018	0.656348	-0.014589	-0.0265669	0.97875	0.999269	no
XLOC_000615	XLOC_000615	GPR88	1:101003727-101007583	RCC4_EV	RCC4_VHL	NOTEST	0.00422669	0	#NAME?	0	1	1	no
XLOC_000616	XLOC_000616	VCAM1	1:101185195-101204601	RCC4_EV	RCC4_VHL	OK	0.259827	0.548314	1.07745	1.79348	0.0722	0.999269	no
XLOC_000617	XLOC_000617	SLC30A7	1:101361631-101447311	RCC4_EV	RCC4_VHL	OK	3.55401	3.95853	0.155519	0.488946	0.6145	0.999269	no
XLOC_000618	XLOC_000618	LOC100506051	1:101491433-101546991	RCC4_EV	RCC4_VHL	OK	0.901338	0.974413	0.112464	0.224507	0.84415	0.999269	no
XLOC_000619	XLOC_000619	LOC100506029	1:101547597-101552824	RCC4_EV	RCC4_VHL	OK	1.44114	1.85363	0.363149	0.816341	0.4554	0.999269	no
XLOC_000620	XLOC_000620	S1PR1	1:101702304-101707076	RCC4_EV	RCC4_VHL	OK	4.03259	4.88449	0.276501	0.807486	0.44875	0.999269	no
XLOC_000621	XLOC_000621	DNAJA1P5	1:102268126-102462790	RCC4_EV	RCC4_VHL	NOTEST	0	0	0	0	1	1	no
XLOC_000622	XLOC_000622	AMY2B,RNPC3	1:104068323-104122151	RCC4_EV	RCC4_VHL	OK	4.78873	5.50125	0.200117	0.564554	0.6041	0.999269	no
XLOC_000623	XLOC_000623	LOC648740	1:104068323-104122151	RCC4_EV	RCC4_VHL	NOTEST	0	0.0152476	inf	0	1	1	no
XLOC_000624	XLOC_000624	AMY2A	1:104159998-104168400	RCC4_EV	RCC4_VHL	NOTEST	0	0	0	0	1	1	no
XLOC_000625	XLOC_000625	AMY1A	1:104198140-104207173	RCC4_EV	RCC4_VHL	NOTEST	0	0	0	0	1	1	no
XLOC_000626	XLOC_000626	AMY1C	1:104292440-104301310	RCC4_EV	RCC4_VHL	NOTEST	0	0	0	0	1	1	no
XLOC_000627	XLOC_000627	LOC100129138	1:104615644-104619708	RCC4_EV	RCC4_VHL	NOTEST	0.0268609	0	#NAME?	0	1	1	no
XLOC_000628	XLOC_000628	PRMT6	1:107599266-107601916	RCC4_EV	RCC4_VHL	OK	21.6971	23.1711	0.0948249	0.344081	0.7489	0.999269	no
XLOC_000629	XLOC_000629	NTNG1	1:107682176-108025879	RCC4_EV	RCC4_VHL	OK	14.385	14.0803	-0.0308837	-0.0981549	0.91915	0.999269	no
XLOC_000630	XLOC_000630	LOC400768	1:108964128-108975897	RCC4_EV	RCC4_VHL	NOTEST	0	0	0	0	1	1	no
XLOC_000631	XLOC_000631	NBPF6	1:108992903-109013260	RCC4_EV	RCC4_VHL	NOTEST	0	0	0	0	1	1	no
XLOC_000632	XLOC_000632	FAM102B	1:109102970-109181949	RCC4_EV	RCC4_VHL	OK	2.99802	2.57701	-0.218312	-0.629562	0.5472	0.999269	no
XLOC_000633	XLOC_000633	PRPF38B	1:109234931-109244425	RCC4_EV	RCC4_VHL	OK	17.7671	16.5736	-0.100321	-0.33829	0.72415	0.999269	no
XLOC_000634	XLOC_000634	FNDC7	1:109255555-109285371	RCC4_EV	RCC4_VHL	NOTEST	0.00481742	0	#NAME?	0	1	1	no
XLOC_000635	XLOC_000635	STXBP3	1:109289255-109352148	RCC4_EV	RCC4_VHL	OK	8.05079	9.42065	0.226696	0.671424	0.49245	0.999269	no
XLOC_000636	XLOC_000636	SRG7	1:109399838-109401146	RCC4_EV	RCC4_VHL	NOTEST	0	0	0	0	1	1	no
XLOC_000637	XLOC_000637	GPSM2	1:109419602-109506111	RCC4_EV	RCC4_VHL	OK	12.4665	10.7285	-0.216608	-0.5105	0.6295	0.999269	no
XLOC_000638	XLOC_000638	TMEM167B	1:109633402-109639556	RCC4_EV	RCC4_VHL	OK	13.7051	15.5198	0.179389	0.580639	0.5501	0.999269	no
XLOC_000639	XLOC_000639	SCARNA2	1:109642814-109645297	RCC4_EV	RCC4_VHL	OK	0.498251	1.49876	1.58882	1.40217	0.16375	0.999269	no
XLOC_000640	XLOC_000640	KIAA1324	1:109656584-109749640	RCC4_EV	RCC4_VHL	OK	0.362561	0.518822	0.517018	1.07182	0.2779	0.999269	no
XLOC_000641	XLOC_000641	SARS	1:109756514-109780804	RCC4_EV	RCC4_VHL	OK	110.913	115.673	0.060622	0.207409	0.8286	0.999269	no
XLOC_000642	XLOC_000642	CELSR2	1:109792399-109818378	RCC4_EV	RCC4_VHL	OK	3.49254	3.94785	0.176788	0.564891	0.5588	0.999269	no
XLOC_000643	XLOC_000643	SYPL2	1:110009099-110024764	RCC4_EV	RCC4_VHL	NOTEST	0	0.0114598	inf	0	1	1	no
XLOC_000644	XLOC_000644	ATXN7L2	1:110026560-110035426	RCC4_EV	RCC4_VHL	OK	1.2464	1.33635	0.100531	0.206456	0.8368	0.999269	no
XLOC_000645	XLOC_000645	CYB561D1	1:110036657-110043146	RCC4_EV	RCC4_VHL	OK	3.26602	3.96807	0.280905	0.812497	0.4109	0.999269	no
XLOC_000646	XLOC_000646	GPR61	1:110082493-110088455	RCC4_EV	RCC4_VHL	NOTEST	0.00525918	0	#NAME?	0	1	1	no
XLOC_000647	XLOC_000647	GNAI3	1:110091185-110138452	RCC4_EV	RCC4_VHL	OK	43.5795	43.1718	-0.0135595	-0.0485971	0.96125	0.999269	no
XLOC_000648	XLOC_000648	MIR197	1:110141514-110141589	RCC4_EV	RCC4_VHL	NOTEST	0	0	0	0	1	1	no
XLOC_000649	XLOC_000649	AMPD2	1:110162438-110174677	RCC4_EV	RCC4_VHL	OK	49.834	44.4167	-0.16603	-0.569073	0.56085	0.999269	no
XLOC_000650	XLOC_000650	GSTM4	1:110198697-110208123	RCC4_EV	RCC4_VHL	OK	6.36321	7.43974	0.225497	0.571978	0.5541	0.999269	no
XLOC_000651	XLOC_000651	GSTM2	1:110210643-110226619	RCC4_EV	RCC4_VHL	NOTEST	0.0274749	0	#NAME?	0	1	1	no
XLOC_000652	XLOC_000652	GSTM1	1:110230417-110236367	RCC4_EV	RCC4_VHL	NOTEST	0	0.0550927	inf	0	1	1	no
XLOC_000653	XLOC_000653	GSTM5	1:110254863-110260890	RCC4_EV	RCC4_VHL	NOTEST	0	0	0	0	1	1	no
XLOC_000654	XLOC_000654	-	1:110365010-110376526	RCC4_EV	RCC4_VHL	OK	0.0778538	0.325767	2.065	2.06974	0.1575	0.999269	no
XLOC_000655	XLOC_000655	CSF1	1:110453232-110472355	RCC4_EV	RCC4_VHL	OK	52.966	39.1213	-0.437115	-1.49398	0.12385	0.999269	no
XLOC_000656	XLOC_000656	AHCYL1	1:110527386-110566364	RCC4_EV	RCC4_VHL	OK	56.5584	57.6809	0.0283541	0.0975047	0.9217	0.999269	no
XLOC_000657	XLOC_000657	FAM40A	1:110577240-110597263	RCC4_EV	RCC4_VHL	OK	8.36394	8.40322	0.00675931	0.0219322	0.9813	0.999269	no
XLOC_000658	XLOC_000658	UBL4B	1:110655061-110656569	RCC4_EV	RCC4_VHL	NOTEST	0	0	0	0	1	1	no
XLOC_000659	XLOC_000659	SLC6A17	1:110693131-110744824	RCC4_EV	RCC4_VHL	NOTEST	0.0222641	0.0353081	0.665277	0	1	1	no
XLOC_000660	XLOC_000660	KCNC4	1:110752950-110776674	RCC4_EV	RCC4_VHL	OK	2.15172	2.115	-0.0248324	-0.0646632	0.9473	0.999269	no
XLOC_000661	XLOC_000661	LOC100506257	1:110752950-110776674	RCC4_EV	RCC4_VHL	OK	0.334532	0.278875	-0.262529	-0.138752	0.8975	0.999269	no
XLOC_000662	XLOC_000662	RBM15	1:110881944-110889303	RCC4_EV	RCC4_VHL	OK	5.31542	4.82916	-0.138411	-0.398768	0.6853	0.999269	no
XLOC_000663	XLOC_000663	-	1:110892723-110898595	RCC4_EV	RCC4_VHL	OK	0.314814	0.2275	-0.468637	-0.620124	0.5757	0.999269	no
XLOC_000664	XLOC_000664	-	1:110950995-110955646	RCC4_EV	RCC4_VHL	NOTEST	0.13418	0.0852521	-0.654358	0	1	1	no
XLOC_000665	XLOC_000665	PROK1	1:110993787-110999976	RCC4_EV	RCC4_VHL	NOTEST	0	0	0	0	1	1	no
XLOC_000666	XLOC_000666	CYMP	1:111023387-111033891	RCC4_EV	RCC4_VHL	NOTEST	0	0	0	0	1	1	no
XLOC_000667	XLOC_000667	CD53	1:111413820-111442558	RCC4_EV	RCC4_VHL	NOTEST	0.010055	0.0298077	1.56777	0	1	1	no
XLOC_000668	XLOC_000668	LOC100506293	1:111486088-111507150	RCC4_EV	RCC4_VHL	OK	0.45346	0.353927	-0.357526	-0.218985	0.84585	0.999269	no
XLOC_000669	XLOC_000669	CEPT1	1:111659953-111727724	RCC4_EV	RCC4_VHL	OK	14.638	13.2953	-0.138798	-0.307141	0.7502	0.999269	no
XLOC_000670	XLOC_000670	CHI3L2	1:111770280-111786062	RCC4_EV	RCC4_VHL	NOTEST	0	0.0328895	inf	0	1	1	no
XLOC_000671	XLOC_000671	RP11-165H20.1	1:111823145-111828730	RCC4_EV	RCC4_VHL	NOTEST	0	0	0	0	1	1	no
XLOC_000672	XLOC_000672	CHIA	1:111833483-111863185	RCC4_EV	RCC4_VHL	NOTEST	0	0	0	0	1	1	no
XLOC_000673	XLOC_000673	C1orf88	1:111889194-111895639	RCC4_EV	RCC4_VHL	NOTEST	0	0	0	0	1	1	no
XLOC_000674	XLOC_000674	ATP5F1	1:111982511-112004540	RCC4_EV	RCC4_VHL	OK	85.2345	101.948	0.258325	0.719099	0.46095	0.999269	no
XLOC_000675	XLOC_000675	C1orf162	1:112016603-112021134	RCC4_EV	RCC4_VHL	OK	0.22968	0.150774	-0.607242	-0.670008	0.6102	0.999269	no
XLOC_000676	XLOC_000676	RAP1A	1:112162369-112256101	RCC4_EV	RCC4_VHL	OK	22.2151	20.0534	-0.147696	-0.47047	0.6373	0.999269	no
XLOC_000677	XLOC_000677	LOC100506343	1:112264685-112310199	RCC4_EV	RCC4_VHL	OK	0.383195	0.32487	-0.238217	-0.104231	0.92885	0.999269	no
XLOC_000678	XLOC_000678	DDX20	1:112264685-112310199	RCC4_EV	RCC4_VHL	OK	10.3232	9.26248	-0.156423	-0.432792	0.65645	0.999269	no
XLOC_000679	XLOC_000679	LOC643355	1:112533157-112541464	RCC4_EV	RCC4_VHL	NOTEST	0	0	0	0	1	1	no
XLOC_000680	XLOC_000680	CTTNBP2NL	1:112938799-113003786	RCC4_EV	RCC4_VHL	OK	19.3962	23.5335	0.278942	0.990643	0.33535	0.999269	no
XLOC_000681	XLOC_000681	WNT2B	1:113010039-113063910	RCC4_EV	RCC4_VHL	OK	3.46589	8.385	1.27459	3.37463	0.0011	0.140675	no
XLOC_000682	XLOC_000682	CAPZA1	1:113162074-113214241	RCC4_EV	RCC4_VHL	OK	89.7041	96.5641	0.106313	0.389836	0.70985	0.999269	no
XLOC_000683	XLOC_000683	MOV10	1:113217047-113243368	RCC4_EV	RCC4_VHL	OK	23.0285	30.3571	0.398614	1.35459	0.16185	0.999269	no
XLOC_000684	XLOC_000684	FAM19A3	1:113261575-113270285	RCC4_EV	RCC4_VHL	OK	0.348879	0.172011	-1.02022	-1.08266	0.27335	0.999269	no
XLOC_000685	XLOC_000685	LOC128322	1:113290716-113291097	RCC4_EV	RCC4_VHL	NOTEST	0	0	0	0	1	1	no
XLOC_000686	XLOC_000686	AKR7A2P1	1:113454468-113498975	RCC4_EV	RCC4_VHL	NOTEST	0.134651	0.0966859	-0.47785	0	1	1	no
XLOC_000687	XLOC_000687	LOC100506392	1:113499012-113551238	RCC4_EV	RCC4_VHL	OK	2.91049	2.60986	-0.157291	-0.345592	0.74135	0.999269	no
XLOC_000688	XLOC_000688	LRIG2	1:113615812-113671866	RCC4_EV	RCC4_VHL	OK	1.85004	1.62485	-0.187246	-0.467421	0.6327	0.999269	no
XLOC_000689	XLOC_000689	MAGI3	1:113933077-114237240	RCC4_EV	RCC4_VHL	OK	4.29067	3.27036	-0.391755	-1.15769	0.2354	0.999269	no
XLOC_000690	XLOC_000690	LOC100287722	1:114356432-114447741	RCC4_EV	RCC4_VHL	OK	0.278389	0.310715	0.158487	0.0768966	0.9503	0.999269	no
XLOC_000691	XLOC_000691	DCLRE1B	1:114447914-114456708	RCC4_EV	RCC4_VHL	OK	12.5481	9.21728	-0.445052	-1.51406	0.1536	0.999269	no
XLOC_000692	XLOC_000692	HIPK1	1:114471995-114520491	RCC4_EV	RCC4_VHL	OK	8.73112	7.74557	-0.172795	-0.563868	0.56475	0.999269	no
XLOC_000693	XLOC_000693	OLFML3	1:114522029-114524875	RCC4_EV	RCC4_VHL	OK	7.78532	8.31378	0.0947493	0.289864	0.7923	0.999269	no
XLOC_000694	XLOC_000694	SYCP1	1:115397454-115537991	RCC4_EV	RCC4_VHL	NOTEST	0	0	0	0	1	1	no
XLOC_000695	XLOC_000695	TSHB	1:115572414-115576941	RCC4_EV	RCC4_VHL	NOTEST	0	0	0	0	1	1	no
XLOC_000696	XLOC_000696	-	1:115745893-115792794	RCC4_EV	RCC4_VHL	OK	8.70635	4.15282	-1.06798	-2.6283	0.00625	0.440086	no
XLOC_000697	XLOC_000697	-	1:115985660-116039825	RCC4_EV	RCC4_VHL	OK	0.711797	0.476109	-0.580174	-0.866641	0.38545	0.999269	no
XLOC_000698	XLOC_000698	-	1:116073240-116077604	RCC4_EV	RCC4_VHL	OK	1.00683	1.24958	0.311624	0.344536	0.7261	0.999269	no
XLOC_000699	XLOC_000699	VANGL1	1:116184573-116240845	RCC4_EV	RCC4_VHL	OK	11.2791	10.0487	-0.166643	-0.570449	0.55735	0.999269	no
XLOC_000700	XLOC_000700	SLC22A15	1:116518820-116612783	RCC4_EV	RCC4_VHL	OK	2.22397	2.10557	-0.0789258	-0.20385	0.8377	0.999269	no
XLOC_000701	XLOC_000701	MAB21L3	1:116654031-116678400	RCC4_EV	RCC4_VHL	OK	1.24454	1.78681	0.521779	1.20864	0.22265	0.999269	no
XLOC_000702	XLOC_000702	ATP1A1	1:116915794-116961244	RCC4_EV	RCC4_VHL	OK	185.261	202.034	0.125039	0.407999	0.69085	0.999269	no
XLOC_000703	XLOC_000703	MIR320B1	1:117214370-117214449	RCC4_EV	RCC4_VHL	NOTEST	0	0	0	0	1	1	no
XLOC_000704	XLOC_000704	CD2	1:117297085-117311851	RCC4_EV	RCC4_VHL	NOTEST	0	0.0306627	inf	0	1	1	no
XLOC_000705	XLOC_000705	PTGFRN	1:117452688-117532972	RCC4_EV	RCC4_VHL	OK	16.6183	15.286	-0.120566	-0.427654	0.675	0.999269	no
XLOC_000706	XLOC_000706	CD101	1:117533042-117579167	RCC4_EV	RCC4_VHL	OK	0.247292	0.264384	0.0964194	0.15324	0.87585	0.999269	no
XLOC_000707	XLOC_000707	TTF2	1:117602774-117664411	RCC4_EV	RCC4_VHL	OK	7.97676	7.70929	-0.0492048	-0.151551	0.8836	0.999269	no
XLOC_000708	XLOC_000708	MIR942	1:117602774-117664411	RCC4_EV	RCC4_VHL	NOTEST	0	0	0	0	1	1	no
XLOC_000709	XLOC_000709	LOC100506478	1:117671465-117682904	RCC4_EV	RCC4_VHL	NOTEST	0.0293368	0.0287735	-0.0279673	0	1	1	no
XLOC_000710	XLOC_000710	MAN1A2	1:117909496-118069021	RCC4_EV	RCC4_VHL	OK	9.19943	7.88141	-0.22309	-0.680203	0.48865	0.999269	no
XLOC_000711	XLOC_000711	FAM46C	1:118148603-118171011	RCC4_EV	RCC4_VHL	NOTEST	0.0150098	0.0223135	0.572013	0	1	1	no
XLOC_000712	XLOC_000712	WDR3	1:118472371-118727848	RCC4_EV	RCC4_VHL	OK	16.42	18.3745	0.162251	0.565775	0.5852	0.999269	no
XLOC_000713	XLOC_000713	WARS2	1:119573838-119726621	RCC4_EV	RCC4_VHL	OK	2.10848	2.20707	0.0659297	0.120295	0.90195	0.999269	no
XLOC_000714	XLOC_000714	HAO2	1:119911401-119936751	RCC4_EV	RCC4_VHL	NOTEST	0.0107881	0	#NAME?	0	1	1	no
XLOC_000715	XLOC_000715	HSD3B2	1:119957553-119965662	RCC4_EV	RCC4_VHL	NOTEST	0	0	0	0	1	1	no
XLOC_000716	XLOC_000716	HSD3B1	1:120049825-120057681	RCC4_EV	RCC4_VHL	NOTEST	0	0	0	0	1	1	no
XLOC_000717	XLOC_000717	HSD3BP4	1:120106502-120115199	RCC4_EV	RCC4_VHL	NOTEST	0.0227597	0.0370695	0.70375	0	1	1	no
XLOC_000718	XLOC_000718	LOC644242	1:120140324-120146894	RCC4_EV	RCC4_VHL	OK	0.204352	0.13632	-0.584062	-0.547366	0.5848	0.999269	no
XLOC_000719	XLOC_000719	-	1:120147015-120148077	RCC4_EV	RCC4_VHL	OK	0.430367	0.62859	0.546551	0.879722	0.4785	0.999269	no
XLOC_000720	XLOC_000720	-	1:120148259-120149961	RCC4_EV	RCC4_VHL	OK	0.238444	0.2357	-0.0166966	-0.0231878	0.96915	0.999269	no
XLOC_000721	XLOC_000721	-	1:120150435-120151435	RCC4_EV	RCC4_VHL	OK	0.358951	3.72722e-05	-13.2334	-0.0199803	0.1886	0.999269	no
XLOC_000722	XLOC_000722	PHGDH	1:120254418-120286849	RCC4_EV	RCC4_VHL	NOTEST	0.00759384	0.00751107	-0.0158114	0	1	1	no
XLOC_000723	XLOC_000723	FAM72B	1:120835818-120855682	RCC4_EV	RCC4_VHL	OK	3.38979	3.65154	0.107309	0.25207	0.79805	0.999269	no
XLOC_000724	XLOC_000724	HIST2H2BA	1:120906033-120914842	RCC4_EV	RCC4_VHL	NOTEST	0.0863474	0.0421199	-1.03565	0	1	1	no
XLOC_000725	XLOC_000725	-	1:121091418-121124602	RCC4_EV	RCC4_VHL	OK	0.76481	1.00802	0.398346	0.61492	0.6008	0.999269	no
XLOC_000726	XLOC_000726	EMBP1	1:121260909-121313686	RCC4_EV	RCC4_VHL	NOTEST	0	0.00339271	inf	0	1	1	no
XLOC_000727	XLOC_000727	MIR3118-1	1:142667288-142667363	RCC4_EV	RCC4_VHL	NOTEST	0	0	0	0	1	1	no
XLOC_000728	XLOC_000728	MIR3118-2	1:143163749-143163822	RCC4_EV	RCC4_VHL	NOTEST	0	0	0	0	1	1	no
XLOC_000729	XLOC_000729	-	1:143402670-143404402	RCC4_EV	RCC4_VHL	OK	0.47149	0.753269	0.67594	1.12502	0.3613	0.999269	no
XLOC_000730	XLOC_000730	LOC100130000	1:143687129-143714180	RCC4_EV	RCC4_VHL	NOTEST	0.0899777	0.0978432	0.120904	0	1	1	no
XLOC_000731	XLOC_000731	LOC100132999	1:143718512-143744587	RCC4_EV	RCC4_VHL	OK	3.35066	3.43506	0.0358893	0.0667179	0.9467	0.999269	no
XLOC_000732	XLOC_000732	SRGAP2P2	1:143915747-144094477	RCC4_EV	RCC4_VHL	OK	34.5112	29.7488	-0.214235	-0.400474	0.6828	0.999269	no
XLOC_000733	XLOC_000733	NBPF8	1:144146786-144224264	RCC4_EV	RCC4_VHL	NOTEST	0.0936369	0.0855848	-0.129722	0	1	1	no
XLOC_000734	XLOC_000734	LOC730256	1:144300511-144340773	RCC4_EV	RCC4_VHL	OK	1.76315	1.69083	-0.060425	-0.0689584	0.94395	0.999269	no
XLOC_000735	XLOC_000735	LOC730257	1:144480743-144521969	RCC4_EV	RCC4_VHL	OK	0.449913	0.484782	0.107689	0.122089	0.8978	0.999269	no
XLOC_000736	XLOC_000736	-	1:144593056-144608793	RCC4_EV	RCC4_VHL	OK	4.44337	3.19823	-0.474378	-1.17291	0.23835	0.999269	no
XLOC_000737	XLOC_000737	NBPF9	1:144614958-144621685	RCC4_EV	RCC4_VHL	OK	3.82935	3.10613	-0.301981	-0.760331	0.5263	0.999269	no
XLOC_000738	XLOC_000738	NBPF9	1:144811742-144828810	RCC4_EV	RCC4_VHL	OK	4.79005	3.75299	-0.351999	-0.971672	0.3694	0.999269	no
XLOC_000739	XLOC_000739	LOC100505971	1:144851423-145076186	RCC4_EV	RCC4_VHL	OK	0.948792	0.88954	-0.0930331	-0.0520924	0.96295	0.999269	no
XLOC_000740	XLOC_000740	SEC22B	1:145096220-145119012	RCC4_EV	RCC4_VHL	OK	71.362	89.5552	0.327621	1.06196	0.2646	0.999269	no
XLOC_000741	XLOC_000741	NOTCH2NL	1:145209110-145285912	RCC4_EV	RCC4_VHL	OK	2.34272	2.46221	0.0717666	0.199387	0.85175	0.999269	no
XLOC_000742	XLOC_000742	NBPF10	1:145293370-145368684	RCC4_EV	RCC4_VHL	OK	1.43587	1.38194	-0.055231	-0.157597	0.87875	0.999269	no
XLOC_000743	XLOC_000743	HFE2	1:145413190-145417545	RCC4_EV	RCC4_VHL	NOTEST	0	0	0	0	1	1	no
XLOC_000744	XLOC_000744	TXNIP	1:145430993-145442635	RCC4_EV	RCC4_VHL	OK	28.6263	14.2187	-1.00956	-3.34144	0.0005	0.0909962	no
XLOC_000745	XLOC_000745	ANKRD34A	1:145470494-145475647	RCC4_EV	RCC4_VHL	OK	0.388307	0.469794	0.274831	0.4917	0.6191	0.999269	no
XLOC_000746	XLOC_000746	LIX1L	1:145477042-145501687	RCC4_EV	RCC4_VHL	OK	10.1107	9.66705	-0.0647407	-0.209025	0.83495	0.999269	no
XLOC_000747	XLOC_000747	RBM8A	1:145507556-145516076	RCC4_EV	RCC4_VHL	OK	27.3556	27.2158	-0.00738805	-0.0204156	0.98385	0.999269	no
XLOC_000748	XLOC_000748	PEX11B	1:145516164-145523732	RCC4_EV	RCC4_VHL	OK	15.3989	16.534	0.102612	0.316983	0.7484	0.999269	no
XLOC_000749	XLOC_000749	ITGA10	1:145524989-145543868	RCC4_EV	RCC4_VHL	NOTEST	0.0305601	0.0357899	0.227903	0	1	1	no
XLOC_000750	XLOC_000750	ANKRD35	1:145549208-145568526	RCC4_EV	RCC4_VHL	NOTEST	0	0.00432065	inf	0	1	1	no
XLOC_000751	XLOC_000751	PIAS3	1:145575987-145589435	RCC4_EV	RCC4_VHL	OK	14.7912	13.7899	-0.10113	-0.340487	0.73895	0.999269	no
XLOC_000752	XLOC_000752	RNF115	1:145611035-145688776	RCC4_EV	RCC4_VHL	OK	52.8075	54.1348	0.0358137	0.137578	0.90255	0.999269	no
XLOC_000753	XLOC_000753	PDZK1	1:145726800-145942619	RCC4_EV	RCC4_VHL	OK	13.7755	25.1527	0.868613	2.55098	0.0207	0.999269	no
XLOC_000754	XLOC_000754	GPR89C	1:145726800-145942619	RCC4_EV	RCC4_VHL	NOTEST	0	0	0	0	1	1	no
XLOC_000755	XLOC_000755	LOC100506011	1:146093259-146093856	RCC4_EV	RCC4_VHL	NOTEST	0	0	0	0	1	1	no
XLOC_000756	XLOC_000756	KIAA1245	1:146378592-146466121	RCC4_EV	RCC4_VHL	OK	0.433148	0.294588	-0.556162	-0.928256	0.33915	0.999269	no
XLOC_000757	XLOC_000757	LOC100505794,PDIA3P	1:146644325-146697230	RCC4_EV	RCC4_VHL	OK	2.74823	2.40684	-0.191365	-0.467322	0.6515	0.999269	no
XLOC_000758	XLOC_000758	CHD1L	1:146714290-146767443	RCC4_EV	RCC4_VHL	OK	23.4965	23.6506	0.00943261	0.0309683	0.9737	0.999269	no
XLOC_000759	XLOC_000759	BCL9	1:147013181-147098017	RCC4_EV	RCC4_VHL	OK	5.126	5.82158	0.183577	0.602295	0.559	0.999269	no
XLOC_000760	XLOC_000760	GJA8	1:147374945-147381396	RCC4_EV	RCC4_VHL	NOTEST	0	0	0	0	1	1	no
XLOC_000761	XLOC_000761	GPR89B	1:147400505-147465753	RCC4_EV	RCC4_VHL	OK	0.661904	0.498211	-0.409866	-0.751061	0.49275	0.999269	no
XLOC_000762	XLOC_000762	LOC100505824	1:147635091-147635688	RCC4_EV	RCC4_VHL	NOTEST	0	0	0	0	1	1	no
XLOC_000763	XLOC_000763	LOC284561	1:147751385-147763967	RCC4_EV	RCC4_VHL	NOTEST	0.006518	0	#NAME?	0	1	1	no
XLOC_000764	XLOC_000764	LOC100132057	1:147900899-147904683	RCC4_EV	RCC4_VHL	NOTEST	0.0392505	0.0383502	-0.033476	0	1	1	no
XLOC_000765	XLOC_000765	NBPF15	1:148558187-148596267	RCC4_EV	RCC4_VHL	OK	4.32486	3.85311	-0.166633	-0.482198	0.6288	0.999269	no
XLOC_000766	XLOC_000766	PPIAL4E	1:148644010-148644795	RCC4_EV	RCC4_VHL	NOTEST	0	0	0	0	1	1	no
XLOC_000767	XLOC_000767	NBPF16	1:148739441-148758311	RCC4_EV	RCC4_VHL	OK	0.292696	0.0978997	-1.58003	-2.32154	0.03895	0.999269	no
XLOC_000768	XLOC_000768	PPIAL4F	1:148806014-148806799	RCC4_EV	RCC4_VHL	NOTEST	0	0	0	0	1	1	no
XLOC_000769	XLOC_000769	FLJ37786	1:148864455-148866310	RCC4_EV	RCC4_VHL	NOTEST	0	0	0	0	1	1	no
XLOC_000770	XLOC_000770	LOC645166	1:148928285-148953054	RCC4_EV	RCC4_VHL	OK	25.5212	25.5912	0.00395285	0.0102843	0.99165	0.999269	no
XLOC_000771	XLOC_000771	LOC388692	1:149276843-149291905	RCC4_EV	RCC4_VHL	OK	1.1684	1.00022	-0.224214	-0.610009	0.5327	0.999269	no
XLOC_000772	XLOC_000772	FCGR1C	1:149369293-149378297	RCC4_EV	RCC4_VHL	NOTEST	0	0	0	0	1	1	no
XLOC_000773	XLOC_000773	PPIAL4C	1:149553002-149553787	RCC4_EV	RCC4_VHL	NOTEST	0	0	0	0	1	1	no
XLOC_000774	XLOC_000774	LOC100288037	1:149671870-149672242	RCC4_EV	RCC4_VHL	OK	0.312098	0.450695	0.530154	0.756706	0.74365	0.999269	no
XLOC_000775	XLOC_000775	LOC644634	1:149675859-149676609	RCC4_EV	RCC4_VHL	OK	1.31958	0.831696	-0.665952	-1.26683	0.34715	0.999269	no
XLOC_000776	XLOC_000776	FCGR1A	1:149754244-149783928	RCC4_EV	RCC4_VHL	NOTEST	0	0	0	0	1	1	no
XLOC_000777	XLOC_000777	HIST2H4A	1:149804220-149804616	RCC4_EV	RCC4_VHL	NOTEST	0	0	0	0	1	1	no
XLOC_000778	XLOC_000778	HIST2H2AA4	1:149816054-149833778	RCC4_EV	RCC4_VHL	NOTEST	0	0	0	0	1	1	no
XLOC_000779	XLOC_000779	HIST2H3A	1:149816054-149833778	RCC4_EV	RCC4_VHL	NOTEST	0	0	0	0	1	1	no
XLOC_000780	XLOC_000780	HIST2H2AC	1:149858524-149858961	RCC4_EV	RCC4_VHL	OK	0.913293	1.05245	0.204596	0.394319	0.8333	0.999269	no
XLOC_000781	XLOC_000781	BOLA1	1:149871053-149872348	RCC4_EV	RCC4_VHL	OK	6.67912	6.78676	0.0230648	0.0517929	0.9549	0.999269	no
XLOC_000782	XLOC_000782	VPS45	1:150039341-150117505	RCC4_EV	RCC4_VHL	OK	11.0116	11.5067	0.0634594	0.213178	0.84135	0.999269	no
XLOC_000783	XLOC_000783	PLEKHO1	1:150121862-150131825	RCC4_EV	RCC4_VHL	OK	21.7688	19.8481	-0.133261	-0.411012	0.6724	0.999269	no
XLOC_000784	XLOC_000784	CA14	1:150230217-150237478	RCC4_EV	RCC4_VHL	NOTEST	0.0447558	0.0265468	-0.753539	0	1	1	no
XLOC_000785	XLOC_000785	C1orf54	1:150245182-150253335	RCC4_EV	RCC4_VHL	NOTEST	0.0832278	0.081245	-0.0347862	0	1	1	no
XLOC_000786	XLOC_000786	C1orf51	1:150254959-150259501	RCC4_EV	RCC4_VHL	OK	6.50181	2.32891	-1.48119	-3.12382	0.0031	0.264776	no
XLOC_000787	XLOC_000787	MRPS21	1:150266268-150280819	RCC4_EV	RCC4_VHL	OK	238.633	265.3	0.152831	0.509201	0.59935	0.999269	no
XLOC_000788	XLOC_000788	PRPF3	1:150293927-150325704	RCC4_EV	RCC4_VHL	OK	21.8284	19.0037	-0.199925	-0.712059	0.5117	0.999269	no
XLOC_000789	XLOC_000789	RPRD2	1:150336604-150449042	RCC4_EV	RCC4_VHL	OK	12.3082	11.1944	-0.136844	-0.465036	0.63025	0.999269	no
XLOC_000790	XLOC_000790	TARS2	1:150459688-150479943	RCC4_EV	RCC4_VHL	OK	13.5996	16.9089	0.31422	1.00561	0.306	0.999269	no
XLOC_000791	XLOC_000791	ECM1	1:150480486-150486265	RCC4_EV	RCC4_VHL	OK	16.3908	13.025	-0.331601	-1.02878	0.2925	0.999269	no
XLOC_000792	XLOC_000792	-	1:150504010-150505258	RCC4_EV	RCC4_VHL	OK	0.174928	0.137886	-0.343286	-0.363796	0.7826	0.999269	no
XLOC_000793	XLOC_000793	ADAMTSL4	1:150518550-150533976	RCC4_EV	RCC4_VHL	OK	2.09263	2.76995	0.404539	0.995966	0.30785	0.999269	no
XLOC_000794	XLOC_000794	MIR4257	1:150518550-150533976	RCC4_EV	RCC4_VHL	NOTEST	0	0	0	0	1	1	no
XLOC_000795	XLOC_000795	-	1:150602282-150608403	RCC4_EV	RCC4_VHL	OK	1.41222	1.55721	0.141002	0.229224	0.81555	0.999269	no
XLOC_000796	XLOC_000796	SETDB1	1:150898814-150937220	RCC4_EV	RCC4_VHL	OK	11.809	12.1515	0.0412488	0.123665	0.9005	0.999269	no
XLOC_000797	XLOC_000797	ANXA9	1:150954498-150968114	RCC4_EV	RCC4_VHL	OK	0.212103	0.377494	0.831686	1.2249	0.2789	0.999269	no
XLOC_000798	XLOC_000798	PRUNE	1:150980972-151008189	RCC4_EV	RCC4_VHL	OK	9.12138	9.45421	0.0517058	0.170056	0.87675	0.999269	no
XLOC_000799	XLOC_000799	BNIPL	1:151009028-151020076	RCC4_EV	RCC4_VHL	NOTEST	0.119445	0.0835005	-0.516489	0	1	1	no
XLOC_000800	XLOC_000800	C1orf56	1:151020258-151032125	RCC4_EV	RCC4_VHL	OK	0.490944	0.91238	0.894078	0.38019	0.76195	0.999269	no
XLOC_000801	XLOC_000801	MLLT11	1:151032150-151040973	RCC4_EV	RCC4_VHL	OK	1.65456	1.76226	0.0909758	0.210953	0.84455	0.999269	no
XLOC_000802	XLOC_000802	GABPB2	1:151042688-151097907	RCC4_EV	RCC4_VHL	OK	1.45779	1.59603	0.130707	0.239675	0.80415	0.999269	no
XLOC_000803	XLOC_000803	SCNM1,TNFAIP8L2,TNFAIP8L2-SCNM1	1:151129104-151148547	RCC4_EV	RCC4_VHL	OK	11.5859	12.2117	0.0758835	0.216013	0.8378	0.999269	no
XLOC_000804	XLOC_000804	-	1:151167927-151170576	RCC4_EV	RCC4_VHL	OK	2.22524	1.25212	-0.829592	-2.31148	0.4617	0.999269	no
XLOC_000805	XLOC_000805	PIP5K1A	1:151171020-151222007	RCC4_EV	RCC4_VHL	OK	37.4258	37.5209	0.00366075	0.0124672	0.98935	0.999269	no
XLOC_000806	XLOC_000806	PSMD4	1:151227196-151239955	RCC4_EV	RCC4_VHL	OK	106.586	133.368	0.323394	1.29807	0.25835	0.999269	no
XLOC_000807	XLOC_000807	ZNF687	1:151254790-151300191	RCC4_EV	RCC4_VHL	OK	8.86395	8.40767	-0.0762439	-0.148976	0.886	0.999269	no
XLOC_000808	XLOC_000808	LOC100505481	1:151313080-151320367	RCC4_EV	RCC4_VHL	OK	1.3021	1.81328	0.477759	0.117866	0.854	0.999269	no
XLOC_000809	XLOC_000809	PSMB4	1:151372040-151374412	RCC4_EV	RCC4_VHL	OK	227.356	240.617	0.0817887	0.281113	0.7756	0.999269	no
XLOC_000810	XLOC_000810	CGN	1:151483861-151511168	RCC4_EV	RCC4_VHL	OK	0.798078	1.09302	0.453713	1.01273	0.30045	0.999269	no
XLOC_000811	XLOC_000811	TUFT1	1:151512780-151556059	RCC4_EV	RCC4_VHL	OK	38.8249	47.7024	0.297081	1.01767	0.29845	0.999269	no
XLOC_000812	XLOC_000812	MIR554	1:151512780-151556059	RCC4_EV	RCC4_VHL	NOTEST	0	0	0	0	1	1	no
XLOC_000813	XLOC_000813	SNX27	1:151584439-151671559	RCC4_EV	RCC4_VHL	OK	4.36214	5.11901	0.23083	0.723173	0.4614	0.999269	no
XLOC_000814	XLOC_000814	RIIAD1	1:151694012-151702082	RCC4_EV	RCC4_VHL	NOTEST	0	0	0	0	1	1	no
XLOC_000815	XLOC_000815	OAZ3	1:151732122-151743806	RCC4_EV	RCC4_VHL	OK	1.07269	1.75746	0.712253	0.272466	0.81245	0.999269	no
XLOC_000816	XLOC_000816	LOC100132111	1:151810338-151816641	RCC4_EV	RCC4_VHL	NOTEST	0	0	0	0	1	1	no
XLOC_000817	XLOC_000817	LOC100652924	1:152161326-152196669	RCC4_EV	RCC4_VHL	NOTEST	0	0.00764082	inf	0	1	1	no
XLOC_000818	XLOC_000818	LOC339400	1:152274650-152339383	RCC4_EV	RCC4_VHL	OK	4.66823	5.47247	0.229318	0.435635	0.6804	0.999269	no
XLOC_000819	XLOC_000819	LCE5A	1:152483319-152484653	RCC4_EV	RCC4_VHL	NOTEST	0	0.0217806	inf	0	1	1	no
XLOC_000820	XLOC_000820	CRCT1	1:152486977-152488481	RCC4_EV	RCC4_VHL	NOTEST	0	0	0	0	1	1	no
XLOC_000821	XLOC_000821	LCE3C	1:152573137-152573562	RCC4_EV	RCC4_VHL	NOTEST	0	0	0	0	1	1	no
XLOC_000822	XLOC_000822	LCE3B	1:152586286-152586574	RCC4_EV	RCC4_VHL	NOTEST	0	0	0	0	1	1	no
XLOC_000823	XLOC_000823	LCE2D	1:152635871-152637135	RCC4_EV	RCC4_VHL	NOTEST	0	0	0	0	1	1	no
XLOC_000824	XLOC_000824	LCE2C	1:152647770-152649050	RCC4_EV	RCC4_VHL	NOTEST	0	0	0	0	1	1	no
XLOC_000825	XLOC_000825	LCE2B	1:152658598-152659877	RCC4_EV	RCC4_VHL	NOTEST	0	0	0	0	1	1	no
XLOC_000826	XLOC_000826	LCE2A	1:152670839-152671918	RCC4_EV	RCC4_VHL	NOTEST	0	0	0	0	1	1	no
XLOC_000827	XLOC_000827	LCE4A	1:152681522-152681910	RCC4_EV	RCC4_VHL	NOTEST	0	0	0	0	1	1	no
XLOC_000828	XLOC_000828	C1orf68	1:152691997-152692905	RCC4_EV	RCC4_VHL	NOTEST	0	0	0	0	1	1	no
XLOC_000829	XLOC_000829	KPRP	1:152730505-152734529	RCC4_EV	RCC4_VHL	NOTEST	0	0	0	0	1	1	no
XLOC_000830	XLOC_000830	LCE1F	1:152748847-152749445	RCC4_EV	RCC4_VHL	NOTEST	0	0	0	0	1	1	no
XLOC_000831	XLOC_000831	LCE1E	1:152758752-152760902	RCC4_EV	RCC4_VHL	NOTEST	0	0	0	0	1	1	no
XLOC_000832	XLOC_000832	LCE1D	1:152769226-152770657	RCC4_EV	RCC4_VHL	NOTEST	0	0	0	0	1	1	no
XLOC_000833	XLOC_000833	LCE1B	1:152784446-152785585	RCC4_EV	RCC4_VHL	NOTEST	0	0.0144404	inf	0	1	1	no
XLOC_000834	XLOC_000834	LCE1A	1:152799948-152800573	RCC4_EV	RCC4_VHL	NOTEST	0	0	0	0	1	1	no
XLOC_000835	XLOC_000835	LCE6A	1:152815329-152816459	RCC4_EV	RCC4_VHL	NOTEST	0	0	0	0	1	1	no
XLOC_000836	XLOC_000836	SMCP	1:152850797-152857523	RCC4_EV	RCC4_VHL	NOTEST	0	0	0	0	1	1	no
XLOC_000837	XLOC_000837	IVL	1:152881038-152884362	RCC4_EV	RCC4_VHL	OK	0.434573	0.197338	-1.13893	-1.73699	0.1276	0.999269	no
XLOC_000838	XLOC_000838	SPRR4	1:152943127-152945069	RCC4_EV	RCC4_VHL	NOTEST	0	0	0	0	1	1	no
XLOC_000839	XLOC_000839	SPRR1A	1:152956563-152958290	RCC4_EV	RCC4_VHL	NOTEST	0	0	0	0	1	1	no
XLOC_000840	XLOC_000840	SPRR3	1:152974222-152976332	RCC4_EV	RCC4_VHL	NOTEST	0.0195442	0	#NAME?	0	1	1	no
XLOC_000841	XLOC_000841	SPRR1B	1:153003678-153005376	RCC4_EV	RCC4_VHL	NOTEST	0	0.0319219	inf	0	1	1	no
XLOC_000842	XLOC_000842	LELP1	1:153175918-153177596	RCC4_EV	RCC4_VHL	NOTEST	0	0	0	0	1	1	no
XLOC_000843	XLOC_000843	PRR9	1:153190059-153191793	RCC4_EV	RCC4_VHL	NOTEST	0	0	0	0	1	1	no
XLOC_000844	XLOC_000844	LOR	1:153232178-153234600	RCC4_EV	RCC4_VHL	NOTEST	0	0	0	0	1	1	no
XLOC_000845	XLOC_000845	S100A9	1:153330329-153333503	RCC4_EV	RCC4_VHL	NOTEST	0	0.0353815	inf	0	1	1	no
XLOC_000846	XLOC_000846	S100A7A	1:153388999-153395701	RCC4_EV	RCC4_VHL	NOTEST	0	0	0	0	1	1	no
XLOC_000847	XLOC_000847	LOC100505623	1:153506061-153508717	RCC4_EV	RCC4_VHL	OK	0.234173	0.305095	0.381684	0.0401505	0.2018	0.999269	no
XLOC_000848	XLOC_000848	S100A1	1:153591274-153618782	RCC4_EV	RCC4_VHL	OK	0.520735	0.509679	-0.0309588	-0.00624195	0.5761	0.999269	no
XLOC_000849	XLOC_000849	CHTOP	1:153591274-153618782	RCC4_EV	RCC4_VHL	OK	29.6622	33.2818	0.16611	0.403228	0.67595	0.999269	no
XLOC_000850	XLOC_000850	SNAPIN	1:153631144-153634326	RCC4_EV	RCC4_VHL	OK	22.1934	23.8059	0.101186	0.366482	0.7657	0.999269	no
XLOC_000851	XLOC_000851	NPR1	1:153651163-153666468	RCC4_EV	RCC4_VHL	NOTEST	0	0	0	0	1	1	no
XLOC_000852	XLOC_000852	INTS3	1:153700566-153746555	RCC4_EV	RCC4_VHL	OK	16.3329	18.016	0.141492	0.502156	0.62705	0.999269	no
XLOC_000853	XLOC_000853	SLC27A3	1:153747553-153752633	RCC4_EV	RCC4_VHL	OK	0.413245	0.427451	0.048762	0.0777469	0.93305	0.999269	no
XLOC_000854	XLOC_000854	LOC343052	1:153766422-153774580	RCC4_EV	RCC4_VHL	NOTEST	0	0	0	0	1	1	no
XLOC_000855	XLOC_000855	CREB3L4	1:153940396-153950451	RCC4_EV	RCC4_VHL	OK	1.14875	1.40855	0.294153	0.149451	0.9032	0.999269	no
XLOC_000856	XLOC_000856	RPS27	1:153963238-153964631	RCC4_EV	RCC4_VHL	OK	3446.29	3210.5	-0.102247	-0.727365	0.7379	0.999269	no
XLOC_000857	XLOC_000857	UBAP2L	1:154179182-154243329	RCC4_EV	RCC4_VHL	OK	94.0582	98.2396	0.0627504	0.168056	0.86365	0.999269	no
XLOC_000858	XLOC_000858	HAX1	1:154245038-154248351	RCC4_EV	RCC4_VHL	OK	66.5097	69.4717	0.0628611	0.212742	0.8265	0.999269	no
XLOC_000859	XLOC_000859	AQP10	1:154293591-154297801	RCC4_EV	RCC4_VHL	NOTEST	0	0	0	0	1	1	no
XLOC_000860	XLOC_000860	ATP8B2	1:154298035-154323780	RCC4_EV	RCC4_VHL	OK	0.32705	0.322902	-0.0184158	-0.0339905	0.9721	0.999269	no
XLOC_000861	XLOC_000861	IL6R	1:154377668-154441926	RCC4_EV	RCC4_VHL	OK	1.19178	1.61278	0.436433	0.976412	0.327	0.999269	no
XLOC_000862	XLOC_000862	TDRD10	1:154474694-154520623	RCC4_EV	RCC4_VHL	NOTEST	0	0	0	0	1	1	no
XLOC_000863	XLOC_000863	CHRNB2	1:154540256-154552354	RCC4_EV	RCC4_VHL	OK	0.115096	0.17854	0.633413	1.00672	0.3308	0.999269	no
XLOC_000864	XLOC_000864	CKS1B	1:154947117-154951725	RCC4_EV	RCC4_VHL	OK	120.445	114.893	-0.0680832	-0.230694	0.81355	0.999269	no
XLOC_000865	XLOC_000865	MIR4258	1:154947117-154951725	RCC4_EV	RCC4_VHL	NOTEST	0	0	0	0	1	1	no
XLOC_000866	XLOC_000866	FLAD1	1:154955769-154965587	RCC4_EV	RCC4_VHL	OK	37.1564	45.621	0.296086	0.997092	0.3076	0.999269	no
XLOC_000867	XLOC_000867	LENEP	1:154966061-154966791	RCC4_EV	RCC4_VHL	NOTEST	0	0.0895139	inf	0	1	1	no
XLOC_000868	XLOC_000868	ZBTB7B	1:154975111-154990999	RCC4_EV	RCC4_VHL	OK	17.3968	16.7268	-0.0566602	-0.202442	0.842	0.999269	no
XLOC_000869	XLOC_000869	DCST1	1:155006281-155042029	RCC4_EV	RCC4_VHL	NOTEST	0.00677638	0.0134468	0.988679	0	1	1	no
XLOC_000870	XLOC_000870	ADAM15	1:155006281-155042029	RCC4_EV	RCC4_VHL	OK	26.3488	27.8735	0.081154	0.268915	0.7943	0.999269	no
XLOC_000871	XLOC_000871	EFNA4	1:155006281-155042029	RCC4_EV	RCC4_VHL	OK	11.3085	10.6797	-0.0825431	-0.101156	0.9153	0.999269	no
XLOC_000872	XLOC_000872	EFNA3	1:155051347-155060014	RCC4_EV	RCC4_VHL	OK	3.15493	1.14771	-1.45885	-2.90235	0.004	0.321891	no
XLOC_000873	XLOC_000873	EFNA1	1:155100348-155107386	RCC4_EV	RCC4_VHL	OK	8.73121	6.32638	-0.464802	-1.19931	0.22455	0.999269	no
XLOC_000874	XLOC_000874	SLC50A1	1:155108287-155111334	RCC4_EV	RCC4_VHL	OK	38.0054	45.6185	0.263417	0.848453	0.38565	0.999269	no
XLOC_000875	XLOC_000875	TRIM46	1:155146359-155157449	RCC4_EV	RCC4_VHL	OK	0.740351	0.537234	-0.462657	-0.826984	0.39825	0.999269	no
XLOC_000876	XLOC_000876	MIR92B	1:155164967-155165063	RCC4_EV	RCC4_VHL	NOTEST	0	0	0	0	1	1	no
XLOC_000877	XLOC_000877	LOC100652965	1:155165378-155177690	RCC4_EV	RCC4_VHL	OK	1.62135	1.3797	-0.232843	-0.279283	0.8472	0.999269	no
XLOC_000878	XLOC_000878	LOC100129268	1:155165378-155177690	RCC4_EV	RCC4_VHL	OK	0.298236	0.512811	0.781972	0.389782	0.7134	0.999269	no
XLOC_000879	XLOC_000879	MTX1	1:155178489-155197325	RCC4_EV	RCC4_VHL	OK	48.6091	50.0309	0.0415937	0.158502	0.8838	0.999269	no
XLOC_000880	XLOC_000880	HCN3	1:155247193-155271225	RCC4_EV	RCC4_VHL	OK	1.75432	1.8094	0.0445997	0.107964	0.91555	0.999269	no
XLOC_000881	XLOC_000881	FDPS	1:155274587-155300909	RCC4_EV	RCC4_VHL	OK	132.103	144.729	0.131689	0.461052	0.72135	0.999269	no
XLOC_000882	XLOC_000882	RUSC1	1:155274587-155300909	RCC4_EV	RCC4_VHL	OK	18.5149	20.05	0.114919	0.201004	0.8369	0.999269	no
XLOC_000883	XLOC_000883	POU5F1P4	1:155305051-155533735	RCC4_EV	RCC4_VHL	NOTEST	0.0778132	0.0460363	-0.757244	0	1	1	no
XLOC_000884	XLOC_000884	LOC645676	1:155305051-155533735	RCC4_EV	RCC4_VHL	OK	0.718773	0.795874	0.147004	0.0657953	0.95165	0.999269	no
XLOC_000885	XLOC_000885	MSTO1	1:155580006-155584758	RCC4_EV	RCC4_VHL	OK	7.51074	8.76123	0.222178	0.706089	0.5103	0.999269	no
XLOC_000886	XLOC_000886	DAP3	1:155658881-155708801	RCC4_EV	RCC4_VHL	OK	51.8754	57.6149	0.15139	0.520061	0.5958	0.999269	no
XLOC_000887	XLOC_000887	MSTO2P	1:155715608-155826972	RCC4_EV	RCC4_VHL	OK	0.777396	0.798786	0.0391605	0.0264664	0.97925	0.999269	no
XLOC_000888	XLOC_000888	SYT11	1:155829259-155854990	RCC4_EV	RCC4_VHL	NOTEST	0.0190266	0.00808073	-1.23546	0	1	1	no
XLOC_000889	XLOC_000889	RXFP4	1:155911479-155912625	RCC4_EV	RCC4_VHL	NOTEST	0	0	0	0	1	1	no
XLOC_000890	XLOC_000890	-	1:155949972-155952521	RCC4_EV	RCC4_VHL	OK	0.140309	0.178262	0.345396	0.411128	0.7319	0.999269	no
XLOC_000891	XLOC_000891	LAMTOR2	1:156024516-156028301	RCC4_EV	RCC4_VHL	OK	70.6145	74.7806	0.0826986	0.262712	0.7821	0.999269	no
XLOC_000892	XLOC_000892	RAB25	1:156030965-156040295	RCC4_EV	RCC4_VHL	NOTEST	0	0.0612446	inf	0	1	1	no
XLOC_000893	XLOC_000893	LMNA	1:156084460-156109878	RCC4_EV	RCC4_VHL	OK	152.67	152.417	-0.00239073	-0.00802569	0.99275	0.999269	no
XLOC_000894	XLOC_000894	SEMA4A	1:156119734-156147542	RCC4_EV	RCC4_VHL	NOTEST	0.0296798	0.0271544	-0.128298	0	1	1	no
XLOC_000895	XLOC_000895	SLC25A44	1:156163729-156182588	RCC4_EV	RCC4_VHL	OK	13.2873	13.1407	-0.0160028	-0.0525178	0.95355	0.999269	no
XLOC_000896	XLOC_000896	BGLAP,PMF1,PMF1-BGLAP	1:156182778-156213123	RCC4_EV	RCC4_VHL	OK	39.0425	36.3872	-0.101616	-0.384962	0.73945	0.999269	no
XLOC_000897	XLOC_000897	TMEM79	1:156252703-156262467	RCC4_EV	RCC4_VHL	OK	1.8851	1.80159	-0.0653728	-0.141301	0.88375	0.999269	no
XLOC_000898	XLOC_000898	C1orf182	1:156278751-156316786	RCC4_EV	RCC4_VHL	OK	0.298236	0.39069	0.389569	0.0268653	0.2467	0.999269	no
XLOC_000899	XLOC_000899	RHBG	1:156339002-156355011	RCC4_EV	RCC4_VHL	NOTEST	0	0.0159112	inf	0	1	1	no
XLOC_000900	XLOC_000900	TTC24	1:156549518-156556562	RCC4_EV	RCC4_VHL	NOTEST	0	0	0	0	1	1	no
XLOC_000901	XLOC_000901	APOA1BP	1:156561557-156564091	RCC4_EV	RCC4_VHL	OK	66.5018	76.4086	0.200342	0.820057	0.4954	0.999269	no
XLOC_000902	XLOC_000902	HAPLN2	1:156589085-156595517	RCC4_EV	RCC4_VHL	NOTEST	0	0.0173397	inf	0	1	1	no
XLOC_000903	XLOC_000903	BCAN	1:156611292-156631251	RCC4_EV	RCC4_VHL	OK	0.267454	0.855327	1.67719	3.01878	0.0048	0.365155	no
XLOC_000904	XLOC_000904	RRNAD1	1:156692412-156706752	RCC4_EV	RCC4_VHL	OK	2.05401	2.98249	0.538075	0.50308	0.61255	0.999269	no
XLOC_000905	XLOC_000905	PRCC	1:156737273-156770609	RCC4_EV	RCC4_VHL	OK	72.5021	66.8944	-0.116138	-0.438247	0.67835	0.999269	no
XLOC_000906	XLOC_000906	NTRK1	1:156776034-156851642	RCC4_EV	RCC4_VHL	NOTEST	0	0.0172646	inf	0	1	1	no
XLOC_000907	XLOC_000907	PEAR1	1:156863522-156886251	RCC4_EV	RCC4_VHL	OK	0.966592	1.37981	0.51349	1.20832	0.21625	0.999269	no
XLOC_000908	XLOC_000908	LRRC71	1:156890423-156902880	RCC4_EV	RCC4_VHL	NOTEST	0	0.00769657	inf	0	1	1	no
XLOC_000909	XLOC_000909	ETV3	1:157091016-157108383	RCC4_EV	RCC4_VHL	OK	5.07958	4.48339	-0.180121	-0.469785	0.6463	0.999269	no
XLOC_000910	XLOC_000910	CYCSP52	1:157091016-157108383	RCC4_EV	RCC4_VHL	OK	0.371784	0.123101	-1.59462	-0.517563	0.6808	0.999269	no
XLOC_000911	XLOC_000911	KIRREL	1:157962813-158069997	RCC4_EV	RCC4_VHL	OK	53.5495	55.8333	0.0602526	0.201063	0.84225	0.999269	no
XLOC_000912	XLOC_000912	KIRREL-IT1	1:157962813-158069997	RCC4_EV	RCC4_VHL	OK	0.191532	0.224453	0.228833	0.0157888	0.2674	0.999269	no
XLOC_000913	XLOC_000913	CD1D	1:158149736-158156217	RCC4_EV	RCC4_VHL	NOTEST	0.00385103	0.0152584	1.98629	0	1	1	no
XLOC_000914	XLOC_000914	CD1A	1:158223926-158228059	RCC4_EV	RCC4_VHL	NOTEST	0	0	0	0	1	1	no
XLOC_000915	XLOC_000915	CD1C	1:158259562-158264564	RCC4_EV	RCC4_VHL	NOTEST	0	0.00570719	inf	0	1	1	no
XLOC_000916	XLOC_000916	CD1E	1:158323485-158327343	RCC4_EV	RCC4_VHL	NOTEST	0	0	0	0	1	1	no
XLOC_000917	XLOC_000917	OR10K1	1:158435351-158436293	RCC4_EV	RCC4_VHL	NOTEST	0	0	0	0	1	1	no
XLOC_000918	XLOC_000918	OR10R2	1:158449667-158450675	RCC4_EV	RCC4_VHL	NOTEST	0	0	0	0	1	1	no
XLOC_000919	XLOC_000919	OR10Z1	1:158576228-158577170	RCC4_EV	RCC4_VHL	NOTEST	0	0	0	0	1	1	no
XLOC_000920	XLOC_000920	OR6K6	1:158724605-158725637	RCC4_EV	RCC4_VHL	NOTEST	0	0	0	0	1	1	no
XLOC_000921	XLOC_000921	MNDA	1:158801167-158819270	RCC4_EV	RCC4_VHL	NOTEST	0	0	0	0	1	1	no
XLOC_000922	XLOC_000922	PYHIN1	1:158901341-158946844	RCC4_EV	RCC4_VHL	NOTEST	0	0	0	0	1	1	no
XLOC_000923	XLOC_000923	IFI16	1:158979681-159024945	RCC4_EV	RCC4_VHL	OK	18.6779	23.6061	0.337827	1.11155	0.25405	0.999269	no
XLOC_000924	XLOC_000924	CADM3	1:159141376-159172932	RCC4_EV	RCC4_VHL	NOTEST	0	0	0	0	1	1	no
XLOC_000925	XLOC_000925	DARC	1:159173802-159176290	RCC4_EV	RCC4_VHL	NOTEST	0	0	0	0	1	1	no
XLOC_000926	XLOC_000926	FCER1A	1:159259503-159278014	RCC4_EV	RCC4_VHL	NOTEST	0	0	0	0	1	1	no
XLOC_000927	XLOC_000927	OR10J1	1:159409511-159410600	RCC4_EV	RCC4_VHL	NOTEST	0	0	0	0	1	1	no
XLOC_000928	XLOC_000928	APCS	1:159557615-159558661	RCC4_EV	RCC4_VHL	NOTEST	0	0	0	0	1	1	no
XLOC_000929	XLOC_000929	DUSP23	1:159750758-159752333	RCC4_EV	RCC4_VHL	OK	74.7288	82.1808	0.137136	0.615135	0.6528	0.999269	no
XLOC_000930	XLOC_000930	FCRL6	1:159772172-159786047	RCC4_EV	RCC4_VHL	NOTEST	0.0079066	0	#NAME?	0	1	1	no
XLOC_000931	XLOC_000931	SLAMF8	1:159796478-159832447	RCC4_EV	RCC4_VHL	NOTEST	0.111282	0.0308571	-1.85055	0	1	1	no
XLOC_000932	XLOC_000932	LOC100505633	1:159931013-159948876	RCC4_EV	RCC4_VHL	NOTEST	0	0.0144556	inf	0	1	1	no
XLOC_000933	XLOC_000933	KCNJ9	1:160051359-160059212	RCC4_EV	RCC4_VHL	NOTEST	0.00487692	0	#NAME?	0	1	1	no
XLOC_000934	XLOC_000934	ATP1A2	1:160085519-160113381	RCC4_EV	RCC4_VHL	NOTEST	0.0524635	0.0519922	-0.013018	0	1	1	no
XLOC_000935	XLOC_000935	ATP1A4	1:160121351-160156767	RCC4_EV	RCC4_VHL	NOTEST	0.039997	0.0196855	-1.02276	0	1	1	no
XLOC_000936	XLOC_000936	CASQ1	1:160160284-160171949	RCC4_EV	RCC4_VHL	OK	0.520756	0.514165	-0.0183762	-0.0290373	0.9746	0.999269	no
XLOC_000937	XLOC_000937	PEA15	1:160175124-160185162	RCC4_EV	RCC4_VHL	OK	453.121	406.154	-0.157869	-0.510104	0.63795	0.999269	no
XLOC_000938	XLOC_000938	LOC100287049	1:160185504-160232568	RCC4_EV	RCC4_VHL	OK	0.215844	0.419415	0.958388	0.0953826	0.3503	0.999269	no
XLOC_000939	XLOC_000939	SUMO1P3	1:160258376-160328742	RCC4_EV	RCC4_VHL	NOTEST	0.122541	0.107486	-0.189113	0	1	1	no
XLOC_000940	XLOC_000940	NCSTN	1:160258376-160328742	RCC4_EV	RCC4_VHL	OK	70.5131	71.2521	0.0150416	0.0265142	0.97825	0.999269	no
XLOC_000941	XLOC_000941	NHLH1	1:160336860-160342638	RCC4_EV	RCC4_VHL	NOTEST	0.0116929	0.0231467	0.98517	0	1	1	no
XLOC_000942	XLOC_000942	VANGL2	1:160370363-160398468	RCC4_EV	RCC4_VHL	NOTEST	0.0294816	0.0212481	-0.472482	0	1	1	no
XLOC_000943	XLOC_000943	SLAMF7	1:160709076-160724601	RCC4_EV	RCC4_VHL	OK	0.325598	0.0722391	-2.17224	-2.73916	0.02895	0.999269	no
XLOC_000944	XLOC_000944	LY9	1:160765927-160798045	RCC4_EV	RCC4_VHL	NOTEST	0	0	0	0	1	1	no
XLOC_000945	XLOC_000945	KLHDC9	1:161068150-161070138	RCC4_EV	RCC4_VHL	OK	0.392336	0.513619	0.38861	0.508463	0.6039	0.999269	no
XLOC_000946	XLOC_000946	NIT1	1:161070345-161102478	RCC4_EV	RCC4_VHL	OK	14.768	18.2931	0.308824	0.530217	0.63985	0.999269	no
XLOC_000947	XLOC_000947	UFC1	1:161123533-161128646	RCC4_EV	RCC4_VHL	OK	77.4471	92.7654	0.260376	1.06939	0.36675	0.999269	no
XLOC_000948	XLOC_000948	USP21	1:161128933-161135516	RCC4_EV	RCC4_VHL	OK	10.4813	9.753	-0.103895	-0.307713	0.754	0.999269	no
XLOC_000949	XLOC_000949	PPOX	1:161136180-161141010	RCC4_EV	RCC4_VHL	OK	4.52335	5.16844	0.192336	0.472338	0.6346	0.999269	no
XLOC_000950	XLOC_000950	NDUFS2	1:161169104-161184185	RCC4_EV	RCC4_VHL	OK	46.882	59.2854	0.338644	1.14368	0.2444	0.999269	no
XLOC_000951	XLOC_000951	FCER1G	1:161185086-161189038	RCC4_EV	RCC4_VHL	OK	0.348909	0.47807	0.454371	0.635903	0.68445	0.999269	no
XLOC_000952	XLOC_000952	TOMM40L	1:161195832-161208000	RCC4_EV	RCC4_VHL	OK	4.55139	4.5494	-0.000630409	-0.00178124	0.99775	0.999522	no
XLOC_000953	XLOC_000953	PCP4L1	1:161228516-161255240	RCC4_EV	RCC4_VHL	NOTEST	0.089961	0.0999609	0.152065	0	1	1	no
XLOC_000954	XLOC_000954	SDHC	1:161284165-161337664	RCC4_EV	RCC4_VHL	OK	32.1458	38.6977	0.267617	0.983343	0.34335	0.999269	no
XLOC_000955	XLOC_000955	LOC100505703	1:161369198-161392214	RCC4_EV	RCC4_VHL	NOTEST	0	0.0509389	inf	0	1	1	no
XLOC_000956	XLOC_000956	FCGR2A	1:161475204-161489360	RCC4_EV	RCC4_VHL	OK	0.334994	0.67087	1.0019	1.50059	0.1358	0.999269	no
XLOC_000957	XLOC_000957	HSPA6	1:161494035-161496687	RCC4_EV	RCC4_VHL	OK	0.382512	0.311816	-0.294814	-0.500116	0.64155	0.999269	no
XLOC_000958	XLOC_000958	FCGR2C	1:161551128-161570032	RCC4_EV	RCC4_VHL	NOTEST	0.0210196	0.0519172	1.30448	0	1	1	no
XLOC_000959	XLOC_000959	HSPA7	1:161575848-161578341	RCC4_EV	RCC4_VHL	NOTEST	0	0	0	0	1	1	no
XLOC_000960	XLOC_000960	FCGR2B	1:161632904-161648444	RCC4_EV	RCC4_VHL	NOTEST	0	0.00723372	inf	0	1	1	no
XLOC_000961	XLOC_000961	FCRLA	1:161676761-161684142	RCC4_EV	RCC4_VHL	NOTEST	0.0191279	0.0636116	1.73361	0	1	1	no
XLOC_000962	XLOC_000962	FCRLB	1:161692456-161697933	RCC4_EV	RCC4_VHL	OK	0.430521	0.495122	0.2017	0.34213	0.7591	0.999269	no
XLOC_000963	XLOC_000963	DUSP12	1:161719580-161726952	RCC4_EV	RCC4_VHL	OK	17.5175	17.393	-0.010293	-0.0356437	0.9747	0.999269	no
XLOC_000964	XLOC_000964	ATF6	1:161736014-161933782	RCC4_EV	RCC4_VHL	OK	25.8173	26.7336	0.0503155	0.164816	0.8639	0.999269	no
XLOC_000965	XLOC_000965	NOS1AP	1:162039580-162339813	RCC4_EV	RCC4_VHL	NOTEST	0.0867861	0.0737788	-0.234257	0	1	1	no
XLOC_000966	XLOC_000966	MIR4654	1:162039580-162339813	RCC4_EV	RCC4_VHL	NOTEST	0	0	0	0	1	1	no
XLOC_000967	XLOC_000967	MIR556	1:162039580-162339813	RCC4_EV	RCC4_VHL	NOTEST	0	0	0	0	1	1	no
XLOC_000968	XLOC_000968	C1orf226	1:162348695-162356608	RCC4_EV	RCC4_VHL	NOTEST	0.123681	0.107979	-0.195868	0	1	1	no
XLOC_000969	XLOC_000969	UHMK1	1:162466963-162499419	RCC4_EV	RCC4_VHL	OK	14.3192	13.6014	-0.0741967	-0.254911	0.79325	0.999269	no
XLOC_000970	XLOC_000970	UAP1	1:162531295-162569633	RCC4_EV	RCC4_VHL	OK	85.2854	66.1872	-0.365745	-1.37292	0.20675	0.999269	no
XLOC_000971	XLOC_000971	DDR2	1:162602227-162750255	RCC4_EV	RCC4_VHL	NOTEST	0.125352	0.0551664	-1.18412	0	1	1	no
XLOC_000972	XLOC_000972	HSD17B7	1:162760495-162782608	RCC4_EV	RCC4_VHL	OK	5.89767	7.02326	0.251996	0.731513	0.5181	0.999269	no
XLOC_000973	XLOC_000973	RGS4	1:163038395-163046592	RCC4_EV	RCC4_VHL	OK	0.406453	0.397159	-0.0333698	-0.0566182	0.9503	0.999269	no
XLOC_000974	XLOC_000974	NUF2	1:163291722-163325553	RCC4_EV	RCC4_VHL	OK	15.1018	12.8319	-0.234985	-0.702103	0.47745	0.999269	no
XLOC_000975	XLOC_000975	PBX1	1:164528596-164821067	RCC4_EV	RCC4_VHL	NOTEST	0.0894101	0.0968922	0.115942	0	1	1	no
XLOC_000976	XLOC_000976	LRRC52	1:165446078-165551341	RCC4_EV	RCC4_VHL	NOTEST	0	0	0	0	1	1	no
XLOC_000977	XLOC_000977	MGST3	1:165600109-165625373	RCC4_EV	RCC4_VHL	OK	42.8285	44.4188	0.0525966	0.202076	0.857	0.999269	no
XLOC_000978	XLOC_000978	LOC100505828	1:165600109-165625373	RCC4_EV	RCC4_VHL	NOTEST	0.133408	0.084525	-0.6584	0	1	1	no
XLOC_000979	XLOC_000979	LOC440700	1:165667986-165679205	RCC4_EV	RCC4_VHL	NOTEST	0	0.0133572	inf	0	1	1	no
XLOC_000980	XLOC_000980	LOC100147773	1:165738165-165744844	RCC4_EV	RCC4_VHL	OK	0.115851	0.252271	1.1227	1.5301	0.17075	0.999269	no
XLOC_000981	XLOC_000981	UCK2	1:165796706-165880855	RCC4_EV	RCC4_VHL	OK	16.3956	16.7451	0.0304313	0.102858	0.91295	0.999269	no
XLOC_000982	XLOC_000982	FMO9P	1:166573152-166594475	RCC4_EV	RCC4_VHL	NOTEST	0	0	0	0	1	1	no
XLOC_000983	XLOC_000983	POGK	1:166808723-166823709	RCC4_EV	RCC4_VHL	OK	30.0842	27.7564	-0.116185	-0.421261	0.689	0.999269	no
XLOC_000984	XLOC_000984	MAEL	1:166958518-166991447	RCC4_EV	RCC4_VHL	NOTEST	0.0179955	0.0444742	1.30533	0	1	1	no
XLOC_000985	XLOC_000985	DUSP27	1:167064086-167098402	RCC4_EV	RCC4_VHL	NOTEST	0	0.00356655	inf	0	1	1	no
XLOC_000986	XLOC_000986	POU2F1	1:167190065-167396582	RCC4_EV	RCC4_VHL	OK	2.06253	1.76932	-0.221218	-0.672264	0.4846	0.999269	no
XLOC_000987	XLOC_000987	RCSD1	1:167599473-167675486	RCC4_EV	RCC4_VHL	OK	0.155702	0.0256915	-2.59943	-2.18815	0.05535	0.999269	no
XLOC_000988	XLOC_000988	LOC100128751	1:167599473-167675486	RCC4_EV	RCC4_VHL	NOTEST	0	0	0	0	1	1	no
XLOC_000989	XLOC_000989	MPZL1	1:167691186-167761156	RCC4_EV	RCC4_VHL	OK	55.0867	57.7828	0.0689372	0.231706	0.81315	0.999269	no
XLOC_000990	XLOC_000990	ADCY10	1:167776378-167883505	RCC4_EV	RCC4_VHL	OK	3.68414	4.33594	0.235017	0.563329	0.5606	0.999269	no
XLOC_000991	XLOC_000991	DCAF6	1:167885912-168045081	RCC4_EV	RCC4_VHL	OK	53.4999	48.2007	-0.150481	-0.354511	0.72065	0.999269	no
XLOC_000992	XLOC_000992	MIR1255B2	1:167885912-168045081	RCC4_EV	RCC4_VHL	NOTEST	0	0	0	0	1	1	no
XLOC_000993	XLOC_000993	TIPRL	1:168148170-168171352	RCC4_EV	RCC4_VHL	OK	27.1081	27.4413	0.0176279	0.0501013	0.95845	0.999269	no
XLOC_000994	XLOC_000994	SFT2D2	1:168195254-168223963	RCC4_EV	RCC4_VHL	OK	9.42859	8.10518	-0.218198	-0.245069	0.84935	0.999269	no
XLOC_000995	XLOC_000995	TBX19	1:168250277-168283664	RCC4_EV	RCC4_VHL	OK	1.01541	0.984419	-0.0447158	-0.0968991	0.9257	0.999269	no
XLOC_000996	XLOC_000996	MIR557	1:168344761-168344859	RCC4_EV	RCC4_VHL	NOTEST	0	0	0	0	1	1	no
XLOC_000997	XLOC_000997	XCL1	1:168545710-168551315	RCC4_EV	RCC4_VHL	NOTEST	0.011792	0	#NAME?	0	1	1	no
XLOC_000998	XLOC_000998	MGC4473	1:168756178-168762126	RCC4_EV	RCC4_VHL	NOTEST	0	0	0	0	1	1	no
XLOC_000999	XLOC_000999	ATP1B1	1:169075946-169337186	RCC4_EV	RCC4_VHL	OK	50.6789	51.1904	0.0144895	0.0436613	0.967	0.999269	no
XLOC_001000	XLOC_001000	BLZF1	1:169337190-169396670	RCC4_EV	RCC4_VHL	OK	18.7175	19.8924	0.0878322	0.296424	0.7734	0.999269	no
XLOC_001001	XLOC_001001	LOC100287813	1:169455383-169459264	RCC4_EV	RCC4_VHL	OK	0.217482	0.226577	0.0591048	0.0966538	0.92925	0.999269	no
XLOC_001002	XLOC_001002	C1orf112	1:169764068-169863076	RCC4_EV	RCC4_VHL	OK	6.84635	5.45187	-0.328583	-0.870315	0.4111	0.999269	no
XLOC_001003	XLOC_001003	METTL11B	1:170115187-170136923	RCC4_EV	RCC4_VHL	NOTEST	0	0	0	0	1	1	no
XLOC_001004	XLOC_001004	MIR3119-2	1:170115187-170136923	RCC4_EV	RCC4_VHL	NOTEST	0	0	0	0	1	1	no
XLOC_001005	XLOC_001005	GORAB	1:170501262-170522974	RCC4_EV	RCC4_VHL	OK	5.93722	6.993	0.236124	0.654659	0.49765	0.999269	no
XLOC_001006	XLOC_001006	PRRX1	1:170633312-170708541	RCC4_EV	RCC4_VHL	NOTEST	0	0.0035974	inf	0	1	1	no
XLOC_001007	XLOC_001007	LOC100127910	1:170633312-170708541	RCC4_EV	RCC4_VHL	NOTEST	0	0	0	0	1	1	no
XLOC_001008	XLOC_001008	C1orf129	1:170904611-171033906	RCC4_EV	RCC4_VHL	NOTEST	0	0	0	0	1	1	no
XLOC_001009	XLOC_001009	FMO3	1:171060017-171086959	RCC4_EV	RCC4_VHL	NOTEST	0	0	0	0	1	1	no
XLOC_001010	XLOC_001010	FMO6P	1:171106878-171130702	RCC4_EV	RCC4_VHL	NOTEST	0	0	0	0	1	1	no
XLOC_001011	XLOC_001011	FMO2	1:171154387-171181822	RCC4_EV	RCC4_VHL	NOTEST	0	0	0	0	1	1	no
XLOC_001012	XLOC_001012	FMO1	1:171217662-171255113	RCC4_EV	RCC4_VHL	OK	0.164619	0.269061	0.708799	0.991293	0.3727	0.999269	no
XLOC_001013	XLOC_001013	FMO4	1:171283309-171311474	RCC4_EV	RCC4_VHL	OK	1.53257	2.66341	0.797327	1.89304	0.0791	0.999269	no
XLOC_001014	XLOC_001014	PRRC2C	1:171454327-171562650	RCC4_EV	RCC4_VHL	OK	48.0322	46.8254	-0.0367115	-0.119785	0.8996	0.999269	no
XLOC_001015	XLOC_001015	METTL13	1:171750760-171766856	RCC4_EV	RCC4_VHL	OK	20.6922	24.3802	0.236624	0.795006	0.4248	0.999269	no
XLOC_001016	XLOC_001016	DNM3	1:171810620-172387501	RCC4_EV	RCC4_VHL	OK	1.12631	2.3743	1.0759	1.55752	0.19405	0.999269	no
XLOC_001017	XLOC_001017	MIR3120	1:171810620-172387501	RCC4_EV	RCC4_VHL	NOTEST	0	0	0	0	1	1	no
XLOC_001018	XLOC_001018	C1orf105	1:172389827-172437969	RCC4_EV	RCC4_VHL	NOTEST	0	0.0172358	inf	0	1	1	no
XLOC_001019	XLOC_001019	C1orf9	1:172502259-172580973	RCC4_EV	RCC4_VHL	OK	8.57178	8.94459	0.0614208	0.202802	0.83175	0.999269	no
XLOC_001020	XLOC_001020	FASLG	1:172628184-172636013	RCC4_EV	RCC4_VHL	NOTEST	0	0.00820798	inf	0	1	1	no
XLOC_001021	XLOC_001021	PRDX6	1:173446485-173457946	RCC4_EV	RCC4_VHL	OK	147.2	148.524	0.0129129	0.0497761	0.96155	0.999269	no
XLOC_001022	XLOC_001022	LOC730159	1:173577474-173639001	RCC4_EV	RCC4_VHL	NOTEST	0	0	0	0	1	1	no
XLOC_001023	XLOC_001023	KLHL20	1:173684079-173755840	RCC4_EV	RCC4_VHL	OK	5.5026	5.04999	-0.123832	-0.360689	0.7118	0.999269	no
XLOC_001024	XLOC_001024	DARS2	1:173764086-173827682	RCC4_EV	RCC4_VHL	OK	22.505	25.652	0.188823	0.563698	0.571	0.999269	no
XLOC_001025	XLOC_001025	LOC100506046	1:173830854-173837129	RCC4_EV	RCC4_VHL	OK	4.39974	4.25235	-0.0491589	-0.10696	0.9179	0.999269	no
XLOC_001026	XLOC_001026	ZBTB37	1:173837492-173860466	RCC4_EV	RCC4_VHL	OK	1.04138	0.648899	-0.682433	-1.32229	0.1747	0.999269	no
XLOC_001027	XLOC_001027	LOC100652789,RABGAP1L	1:174128633-174964446	RCC4_EV	RCC4_VHL	OK	4.9449	7.4009	0.581761	1.65441	0.10445	0.999269	no
XLOC_001028	XLOC_001028	GPR52	1:174128633-174964446	RCC4_EV	RCC4_VHL	NOTEST	0.0108225	0	#NAME?	0	1	1	no
XLOC_001029	XLOC_001029	CACYBP	1:174968570-174981163	RCC4_EV	RCC4_VHL	OK	55.513	55.8147	0.00781909	0.0266378	0.97635	0.999269	no
XLOC_001030	XLOC_001030	TNN	1:175036993-175117202	RCC4_EV	RCC4_VHL	NOTEST	0	0	0	0	1	1	no
XLOC_001031	XLOC_001031	PAPPA2	1:176432306-176811972	RCC4_EV	RCC4_VHL	NOTEST	0.0102842	0.00814656	-0.33617	0	1	1	no
XLOC_001032	XLOC_001032	FAM5B	1:177140632-177251558	RCC4_EV	RCC4_VHL	NOTEST	0.0410981	0.0691991	0.751681	0	1	1	no
XLOC_001033	XLOC_001033	RASAL2	1:178060642-178448649	RCC4_EV	RCC4_VHL	OK	15.7126	14.6105	-0.104919	-0.355437	0.71015	0.999269	no
XLOC_001034	XLOC_001034	C1orf49	1:178482211-178492635	RCC4_EV	RCC4_VHL	NOTEST	0	0	0	0	1	1	no
XLOC_001035	XLOC_001035	C1orf220	1:178511437-178623956	RCC4_EV	RCC4_VHL	OK	0.617459	0.934633	0.598058	0.97984	0.3669	0.999269	no
XLOC_001036	XLOC_001036	MIR4424	1:178646883-178646969	RCC4_EV	RCC4_VHL	NOTEST	0	0	0	0	1	1	no
XLOC_001037	XLOC_001037	RALGPS2	1:178694299-178891678	RCC4_EV	RCC4_VHL	OK	9.91064	9.58328	-0.0484591	-0.166862	0.86865	0.999269	no
XLOC_001038	XLOC_001038	FAM20B	1:178995073-179045867	RCC4_EV	RCC4_VHL	OK	13.8643	13.4687	-0.0417628	-0.142957	0.8816	0.999269	no
XLOC_001039	XLOC_001039	TOR3A	1:179051111-179065131	RCC4_EV	RCC4_VHL	OK	10.3674	11.617	0.16418	0.539705	0.6203	0.999269	no
XLOC_001040	XLOC_001040	SOAT1	1:179263016-179324453	RCC4_EV	RCC4_VHL	OK	44.7052	44.0774	-0.0204032	-0.0742403	0.94175	0.999269	no
XLOC_001041	XLOC_001041	AXDND1	1:179334854-179545084	RCC4_EV	RCC4_VHL	NOTEST	0.0200483	0.0198575	-0.0137977	0	1	1	no
XLOC_001042	XLOC_001042	TDRD5	1:179560747-179660407	RCC4_EV	RCC4_VHL	NOTEST	0	0	0	0	1	1	no
XLOC_001043	XLOC_001043	LOC100506206	1:179699338-179711832	RCC4_EV	RCC4_VHL	NOTEST	0	0	0	0	1	1	no
XLOC_001044	XLOC_001044	FAM163A	1:179712297-179785333	RCC4_EV	RCC4_VHL	NOTEST	0.00509254	0	#NAME?	0	1	1	no
XLOC_001045	XLOC_001045	TOR1AIP1	1:179851419-179889211	RCC4_EV	RCC4_VHL	OK	20.5904	18.5197	-0.152915	-0.546593	0.5997	0.999269	no
XLOC_001046	XLOC_001046	CEP350	1:179923907-180084015	RCC4_EV	RCC4_VHL	OK	5.1614	3.63606	-0.505384	-1.71592	0.09105	0.999269	no
XLOC_001047	XLOC_001047	QSOX1	1:180123967-180169860	RCC4_EV	RCC4_VHL	OK	45.9974	28.1565	-0.708083	-2.54843	0.01495	0.830816	no
XLOC_001048	XLOC_001048	LHX4	1:180199432-180256503	RCC4_EV	RCC4_VHL	OK	0.680419	0.449572	-0.597869	-0.698885	0.46585	0.999269	no
XLOC_001049	XLOC_001049	XPR1	1:180601145-180859415	RCC4_EV	RCC4_VHL	OK	8.68091	8.72097	0.00664315	0.022403	0.9808	0.999269	no
XLOC_001050	XLOC_001050	KIAA1614	1:180882312-180915239	RCC4_EV	RCC4_VHL	OK	0.534008	0.432216	-0.305109	-0.602622	0.56475	0.999269	no
XLOC_001051	XLOC_001051	MR1	1:181002560-181031074	RCC4_EV	RCC4_VHL	OK	2.08636	3.2105	0.62181	1.82032	0.06315	0.999269	no
XLOC_001052	XLOC_001052	IER5	1:181057637-181062588	RCC4_EV	RCC4_VHL	OK	15.4552	13.457	-0.199739	-0.621701	0.52305	0.999269	no
XLOC_001053	XLOC_001053	CACNA1E	1:181452685-181775920	RCC4_EV	RCC4_VHL	NOTEST	0.000938039	0.00186211	0.989222	0	1	1	no
XLOC_001054	XLOC_001054	LINC00272	1:182376755-182383948	RCC4_EV	RCC4_VHL	NOTEST	0	0	0	0	1	1	no
XLOC_001055	XLOC_001055	RGSL1	1:182419255-182529732	RCC4_EV	RCC4_VHL	NOTEST	0	0	0	0	1	1	no
XLOC_001056	XLOC_001056	LOC284648	1:182584274-182585764	RCC4_EV	RCC4_VHL	NOTEST	0	0	0	0	1	1	no
XLOC_001057	XLOC_001057	NPL	1:182758583-182799519	RCC4_EV	RCC4_VHL	OK	1.1914	1.71126	0.522394	1.11084	0.2621	0.999269	no
XLOC_001058	XLOC_001058	DHX9	1:182808438-182857117	RCC4_EV	RCC4_VHL	OK	71.0128	66.6095	-0.0923509	-0.311894	0.75145	0.999269	no
XLOC_001059	XLOC_001059	LAMC1	1:182992594-183114727	RCC4_EV	RCC4_VHL	OK	69.9758	65.1935	-0.102128	-0.337773	0.73165	0.999269	no
XLOC_001060	XLOC_001060	LAMC2	1:183155173-183214262	RCC4_EV	RCC4_VHL	OK	69.238	74.1938	0.0997359	0.3271	0.7302	0.999269	no
XLOC_001061	XLOC_001061	SMG7	1:183441505-183523328	RCC4_EV	RCC4_VHL	OK	12.6683	12.137	-0.0618028	-0.20728	0.83095	0.999269	no
XLOC_001062	XLOC_001062	LOC100292409	1:183595331-183604985	RCC4_EV	RCC4_VHL	OK	20.128	30.6869	0.608417	0.658291	0.50805	0.999269	no
XLOC_001063	XLOC_001063	RGL1	1:183605118-183897668	RCC4_EV	RCC4_VHL	OK	1.8444	1.72034	-0.100457	-0.247176	0.80005	0.999269	no
XLOC_001064	XLOC_001064	TSEN15	1:184020810-184043346	RCC4_EV	RCC4_VHL	OK	27.1273	30.2595	0.157639	0.51689	0.59995	0.999269	no
XLOC_001065	XLOC_001065	-	1:184088804-184091697	RCC4_EV	RCC4_VHL	OK	0.267569	0.330073	0.302873	0.421419	0.72875	0.999269	no
XLOC_001066	XLOC_001066	C1orf21	1:184356104-184598155	RCC4_EV	RCC4_VHL	OK	2.73466	1.90935	-0.518278	-1.56419	0.1089	0.999269	no
XLOC_001067	XLOC_001067	RNF2	1:185014550-185071740	RCC4_EV	RCC4_VHL	OK	7.07126	6.99142	-0.0163818	-0.0523694	0.95985	0.999269	no
XLOC_001068	XLOC_001068	SWT1	1:185087216-185260913	RCC4_EV	RCC4_VHL	OK	1.03723	1.26452	0.285858	0.297684	0.76835	0.999269	no
XLOC_001069	XLOC_001069	HMCN1	1:185703682-186160085	RCC4_EV	RCC4_VHL	NOTEST	0.0283878	0.0426149	0.586088	0	1	1	no
XLOC_001070	XLOC_001070	PRG4	1:186265404-186344868	RCC4_EV	RCC4_VHL	NOTEST	0.00310803	0	#NAME?	0	1	1	no
XLOC_001071	XLOC_001071	C1orf27	1:186344889-186390503	RCC4_EV	RCC4_VHL	OK	6.49426	6.75637	0.0570827	0.179686	0.8616	0.999269	no
XLOC_001072	XLOC_001072	OCLM	1:186344889-186390503	RCC4_EV	RCC4_VHL	OK	0.180618	0.0394844	-2.19359	-0.264211	0.4601	0.999269	no
XLOC_001073	XLOC_001073	PLA2G4A	1:186798031-186958113	RCC4_EV	RCC4_VHL	NOTEST	0	0.00500696	inf	0	1	1	no
XLOC_001074	XLOC_001074	LOC440704	1:190760637-190770788	RCC4_EV	RCC4_VHL	NOTEST	0	0	0	0	1	1	no
XLOC_001075	XLOC_001075	RGS18	1:192127591-192154945	RCC4_EV	RCC4_VHL	NOTEST	0	0	0	0	1	1	no
XLOC_001076	XLOC_001076	RGS21	1:192286121-192336415	RCC4_EV	RCC4_VHL	NOTEST	0	0	0	0	1	1	no
XLOC_001077	XLOC_001077	RGS1	1:192544856-192549159	RCC4_EV	RCC4_VHL	NOTEST	0	0.0225979	inf	0	1	1	no
XLOC_001078	XLOC_001078	RGS13	1:192605267-192629441	RCC4_EV	RCC4_VHL	NOTEST	0	0	0	0	1	1	no
XLOC_001079	XLOC_001079	MIR4426	1:192685457-192685520	RCC4_EV	RCC4_VHL	NOTEST	0	0	0	0	1	1	no
XLOC_001080	XLOC_001080	RGS2	1:192778168-192781407	RCC4_EV	RCC4_VHL	OK	1.67517	1.44143	-0.216809	-0.467912	0.68915	0.999269	no
XLOC_001081	XLOC_001081	TROVE2	1:192981495-193061044	RCC4_EV	RCC4_VHL	OK	7.35997	6.01215	-0.291818	-0.595732	0.5426	0.999269	no
XLOC_001082	XLOC_001082	CDC73	1:193091087-193223945	RCC4_EV	RCC4_VHL	OK	11.645	10.7929	-0.109624	-0.383827	0.69705	0.999269	no
XLOC_001083	XLOC_001083	MIR1278	1:193091087-193223945	RCC4_EV	RCC4_VHL	NOTEST	0	0	0	0	1	1	no
XLOC_001084	XLOC_001084	CFH	1:196621007-196716634	RCC4_EV	RCC4_VHL	OK	3.6162	4.69813	0.377611	0.937495	0.3288	0.999269	no
XLOC_001085	XLOC_001085	CFHR3	1:196743929-196763203	RCC4_EV	RCC4_VHL	NOTEST	0	0	0	0	1	1	no
XLOC_001086	XLOC_001086	CFHR1	1:196788860-196801319	RCC4_EV	RCC4_VHL	NOTEST	0.0376227	0.0247607	-0.603549	0	1	1	no
XLOC_001087	XLOC_001087	CFHR4	1:196857143-196887843	RCC4_EV	RCC4_VHL	NOTEST	0	0	0	0	1	1	no
XLOC_001088	XLOC_001088	CFHR2	1:196912933-196928356	RCC4_EV	RCC4_VHL	NOTEST	0	0	0	0	1	1	no
XLOC_001089	XLOC_001089	CFHR5	1:196946666-196978804	RCC4_EV	RCC4_VHL	NOTEST	0	0	0	0	1	1	no
XLOC_001090	XLOC_001090	CRB1	1:197237333-197447585	RCC4_EV	RCC4_VHL	NOTEST	0.0030882	0.0030599	-0.0132823	0	1	1	no
XLOC_001091	XLOC_001091	C1orf53	1:197871360-197876497	RCC4_EV	RCC4_VHL	OK	2.09532	2.66749	0.348314	0.585443	0.5526	0.999269	no
XLOC_001092	XLOC_001092	LHX9	1:197881634-197899273	RCC4_EV	RCC4_VHL	NOTEST	0	0	0	0	1	1	no
XLOC_001093	XLOC_001093	NEK7	1:198126107-198291550	RCC4_EV	RCC4_VHL	OK	16.9934	15.8512	-0.100383	-0.356763	0.73075	0.999269	no
XLOC_001094	XLOC_001094	PTPRC	1:198608136-198726545	RCC4_EV	RCC4_VHL	NOTEST	0	0.0264959	inf	0	1	1	no
XLOC_001095	XLOC_001095	NR5A2	1:199996769-200146552	RCC4_EV	RCC4_VHL	NOTEST	0.0117295	0	#NAME?	0	1	1	no
XLOC_001096	XLOC_001096	FAM58BP	1:200182655-200183643	RCC4_EV	RCC4_VHL	NOTEST	0	0	0	0	1	1	no
XLOC_001097	XLOC_001097	CAMSAP2	1:200708034-200829832	RCC4_EV	RCC4_VHL	FAIL	0	11.2553	0	0	1	1	no
XLOC_001098	XLOC_001098	GPR25	1:200842165-200843251	RCC4_EV	RCC4_VHL	NOTEST	0	0	0	0	1	1	no
XLOC_001099	XLOC_001099	C1orf106	1:200860053-200884871	RCC4_EV	RCC4_VHL	OK	4.17937	4.4847	0.101725	0.294057	0.76605	0.999269	no
XLOC_001100	XLOC_001100	LOC100506546	1:200993076-200997925	RCC4_EV	RCC4_VHL	NOTEST	0	0.0117568	inf	0	1	1	no
XLOC_001101	XLOC_001101	IGFN1	1:201159952-201198080	RCC4_EV	RCC4_VHL	OK	74.6462	76.3588	0.0327262	0.0988299	0.91425	0.999269	no
XLOC_001102	XLOC_001102	PKP1	1:201252579-201302121	RCC4_EV	RCC4_VHL	NOTEST	0	0.00527704	inf	0	1	1	no
XLOC_001103	XLOC_001103	LOC100506573	1:201372894-201390874	RCC4_EV	RCC4_VHL	NOTEST	0	0	0	0	1	1	no
XLOC_001104	XLOC_001104	RPS10P7	1:201489031-201489730	RCC4_EV	RCC4_VHL	OK	1.31599	2.66409	1.0175	2.2411	0.103	0.999269	no
XLOC_001105	XLOC_001105	NAV1	1:201508062-201796275	RCC4_EV	RCC4_VHL	OK	8.56792	5.72576	-0.581478	-1.98524	0.04405	0.999269	no
XLOC_001106	XLOC_001106	MIR1231	1:201508062-201796275	RCC4_EV	RCC4_VHL	NOTEST	0	0	0	0	1	1	no
XLOC_001107	XLOC_001107	IPO9	1:201798245-201853422	RCC4_EV	RCC4_VHL	OK	35.2437	27.4165	-0.362322	-0.799264	0.40515	0.999269	no
XLOC_001108	XLOC_001108	SHISA4	1:201857796-201861715	RCC4_EV	RCC4_VHL	OK	9.99523	12.9179	0.370058	1.02892	0.2881	0.999269	no
XLOC_001109	XLOC_001109	TIMM17A	1:201924599-201939789	RCC4_EV	RCC4_VHL	OK	71.819	131.661	0.874385	1.46741	0.11845	0.999269	no
XLOC_001110	XLOC_001110	RNPEP	1:201951765-201979238	RCC4_EV	RCC4_VHL	OK	52.3739	59.0948	0.174183	0.641936	0.54815	0.999269	no
XLOC_001111	XLOC_001111	LOC100506636	1:201951765-201979238	RCC4_EV	RCC4_VHL	OK	1.02075	1.46196	0.518272	0.159897	0.8082	0.999269	no
XLOC_001112	XLOC_001112	ELF3	1:201979689-201986316	RCC4_EV	RCC4_VHL	OK	8.79744	16.5221	0.909245	2.88458	0.0034	0.283242	no
XLOC_001113	XLOC_001113	GPR37L1	1:202087870-202100281	RCC4_EV	RCC4_VHL	OK	0.610092	0.670615	0.136459	0.249176	0.79625	0.999269	no
XLOC_001114	XLOC_001114	PTPRVP	1:202137178-202158577	RCC4_EV	RCC4_VHL	NOTEST	0.00708789	0.00351085	-1.01354	0	1	1	no
XLOC_001115	XLOC_001115	LGR6	1:202163117-202288889	RCC4_EV	RCC4_VHL	NOTEST	0	0	0	0	1	1	no
XLOC_001116	XLOC_001116	PPP1R12B	1:202317829-202557697	RCC4_EV	RCC4_VHL	OK	1.5509	1.39639	-0.151404	-0.368584	0.69855	0.999269	no
XLOC_001117	XLOC_001117	FAM202A	1:202317829-202557697	RCC4_EV	RCC4_VHL	NOTEST	0.020281	0.0100499	-1.01295	0	1	1	no
XLOC_001118	XLOC_001118	LOC100506696	1:202780073-202781040	RCC4_EV	RCC4_VHL	OK	4.15467	3.73795	-0.152486	-0.282115	0.7759	0.999269	no
XLOC_001119	XLOC_001119	LOC641515	1:202794328-202795421	RCC4_EV	RCC4_VHL	NOTEST	0	0	0	0	1	1	no
XLOC_001120	XLOC_001120	LOC148709	1:202830881-202844369	RCC4_EV	RCC4_VHL	NOTEST	0.0390055	0.0192984	-1.0152	0	1	1	no
XLOC_001121	XLOC_001121	TMEM183A	1:202976533-202993197	RCC4_EV	RCC4_VHL	OK	32.1532	31.11	-0.0475855	-0.176517	0.8735	0.999269	no
XLOC_001122	XLOC_001122	LOC100507405,PPFIA4	1:202995607-203047864	RCC4_EV	RCC4_VHL	OK	4.56108	0.214439	-4.41074	-9.30706	5e-05	0.0149741	yes
XLOC_001123	XLOC_001123	ADORA1	1:203096750-203136652	RCC4_EV	RCC4_VHL	OK	9.69821	14.1472	0.544726	1.68951	0.08295	0.999269	no
XLOC_001124	XLOC_001124	LOC100506775	1:203256279-203257926	RCC4_EV	RCC4_VHL	NOTEST	0.0279713	0	#NAME?	0	1	1	no
XLOC_001125	XLOC_001125	BTG2	1:203274616-203278730	RCC4_EV	RCC4_VHL	OK	8.50022	8.76777	0.0447106	0.133485	0.89315	0.999269	no
XLOC_001126	XLOC_001126	PRELP	1:203444882-203460480	RCC4_EV	RCC4_VHL	NOTEST	0.0245936	0.00974968	-1.33485	0	1	1	no
XLOC_001127	XLOC_001127	OPTC	1:203463270-203478077	RCC4_EV	RCC4_VHL	NOTEST	0.0110651	0.0218594	0.982241	0	1	1	no
XLOC_001128	XLOC_001128	-	1:203482159-203488450	RCC4_EV	RCC4_VHL	OK	0.527381	1.24623	1.24065	1.73687	0.1149	0.999269	no
XLOC_001129	XLOC_001129	ATP2B4	1:203595927-203713209	RCC4_EV	RCC4_VHL	OK	14.9	13.1059	-0.185095	-0.641826	0.5142	0.999269	no
XLOC_001130	XLOC_001130	SNORA77	1:203595927-203713209	RCC4_EV	RCC4_VHL	OK	0	18.9518	inf	nan	0.0563	0.999269	no
XLOC_001131	XLOC_001131	LAX1	1:203734283-203745500	RCC4_EV	RCC4_VHL	NOTEST	0	0.00483179	inf	0	1	1	no
XLOC_001132	XLOC_001132	ZC3H11A	1:203764750-203823256	RCC4_EV	RCC4_VHL	OK	26.7929	25.7335	-0.058201	-0.194738	0.8418	0.999269	no
XLOC_001133	XLOC_001133	ZBED6	1:203764750-203823256	RCC4_EV	RCC4_VHL	OK	3.64033	2.50751	-0.537811	-0.499128	0.63935	0.999269	no
XLOC_001134	XLOC_001134	SNRPE	1:203830739-203840280	RCC4_EV	RCC4_VHL	OK	38.6158	43.7001	0.178446	0.597245	0.5349	0.999269	no
XLOC_001135	XLOC_001135	SOX13	1:204042245-204096871	RCC4_EV	RCC4_VHL	OK	0.677169	0.939176	0.47188	1.02934	0.323	0.999269	no
XLOC_001136	XLOC_001136	LOC100506823	1:204187980-204347744	RCC4_EV	RCC4_VHL	OK	0.648833	0.596908	-0.120338	-0.0428097	0.84835	0.999269	no
XLOC_001137	XLOC_001137	LOC100506838	1:204187980-204347744	RCC4_EV	RCC4_VHL	NOTEST	0	0	0	0	1	1	no
XLOC_001138	XLOC_001138	MDM4	1:204485506-204527248	RCC4_EV	RCC4_VHL	OK	2.47426	2.58628	0.063876	0.194877	0.8448	0.999269	no
XLOC_001139	XLOC_001139	LOC100506855	1:204586300-204654597	RCC4_EV	RCC4_VHL	NOTEST	0.00681168	0	#NAME?	0	1	1	no
XLOC_001140	XLOC_001140	NFASC	1:204797781-204991950	RCC4_EV	RCC4_VHL	NOTEST	0.00141718	0	#NAME?	0	1	1	no
XLOC_001141	XLOC_001141	CNTN2	1:205012339-205047171	RCC4_EV	RCC4_VHL	NOTEST	0	0.00183299	inf	0	1	1	no
XLOC_001142	XLOC_001142	TMCC2	1:205197037-205242471	RCC4_EV	RCC4_VHL	OK	1.90278	2.09868	0.141379	0.346845	0.7233	0.999269	no
XLOC_001143	XLOC_001143	LOC100506871	1:205197037-205242471	RCC4_EV	RCC4_VHL	NOTEST	0	0	0	0	1	1	no
XLOC_001144	XLOC_001144	LOC284576	1:205342379-205391214	RCC4_EV	RCC4_VHL	NOTEST	0.00534459	0	#NAME?	0	1	1	no
XLOC_001145	XLOC_001145	CDK18	1:205473683-205501921	RCC4_EV	RCC4_VHL	OK	1.34099	1.49906	0.160759	0.353866	0.72085	0.999269	no
XLOC_001146	XLOC_001146	MFSD4	1:205538111-205572046	RCC4_EV	RCC4_VHL	NOTEST	0.124261	0.119583	-0.0553596	0	1	1	no
XLOC_001147	XLOC_001147	LOC100131354	1:205758220-205784368	RCC4_EV	RCC4_VHL	OK	0.396834	0.509311	0.36001	0.14538	0.90115	0.999269	no
XLOC_001148	XLOC_001148	-	1:205859107-205865210	RCC4_EV	RCC4_VHL	OK	1.88103	2.18309	0.214848	0.589955	0.5692	0.999269	no
XLOC_001149	XLOC_001149	LOC100505630	1:206135302-206138535	RCC4_EV	RCC4_VHL	OK	0.341693	0.355563	0.0574045	0.0418104	0.967	0.999269	no
XLOC_001150	XLOC_001150	FAM72A	1:206138910-206155074	RCC4_EV	RCC4_VHL	OK	2.47152	2.15786	-0.195796	-0.475387	0.66485	0.999269	no
XLOC_001151	XLOC_001151	AVPR1B	1:206224282-206231482	RCC4_EV	RCC4_VHL	NOTEST	0	0	0	0	1	1	no
XLOC_001152	XLOC_001152	CTSE	1:206317458-206332104	RCC4_EV	RCC4_VHL	NOTEST	0.00679828	0.0722986	3.41073	0	1	1	no
XLOC_001153	XLOC_001153	SRGAP2	1:206514230-206637783	RCC4_EV	RCC4_VHL	OK	26.5386	26.8292	0.0157121	0.0420755	0.96765	0.999269	no
XLOC_001154	XLOC_001154	IKBKE	1:206643585-206671055	RCC4_EV	RCC4_VHL	OK	6.6014	7.72923	0.227552	0.723727	0.48055	0.999269	no
XLOC_001155	XLOC_001155	RASSF5	1:206680878-206762684	RCC4_EV	RCC4_VHL	OK	0.48033	0.426893	-0.170154	-0.303226	0.7555	0.999269	no
XLOC_001156	XLOC_001156	DYRK3	1:206807993-206828470	RCC4_EV	RCC4_VHL	OK	9.0872	8.65569	-0.0701881	-0.181418	0.8505	0.999269	no
XLOC_001157	XLOC_001157	MAPKAPK2	1:206858288-206907626	RCC4_EV	RCC4_VHL	OK	61.4141	62.9942	0.036649	0.12602	0.89555	0.999269	no
XLOC_001158	XLOC_001158	IL19	1:206972214-207016326	RCC4_EV	RCC4_VHL	NOTEST	0	0.0162742	inf	0	1	1	no
XLOC_001159	XLOC_001159	IL20	1:207039153-207042568	RCC4_EV	RCC4_VHL	NOTEST	0.0133012	0	#NAME?	0	1	1	no
XLOC_001160	XLOC_001160	IL24	1:207070787-207095378	RCC4_EV	RCC4_VHL	NOTEST	0.0620412	0.0306804	-1.01591	0	1	1	no
XLOC_001161	XLOC_001161	PFKFB2	1:207226619-207254368	RCC4_EV	RCC4_VHL	OK	1.19881	1.65611	0.466203	1.15256	0.2432	0.999269	no
XLOC_001162	XLOC_001162	C4BPB	1:207262211-207273338	RCC4_EV	RCC4_VHL	OK	0.949202	0.502827	-0.916652	-1.23341	0.1907	0.999269	no
XLOC_001163	XLOC_001163	C4BPA	1:207277606-207318317	RCC4_EV	RCC4_VHL	NOTEST	0	0	0	0	1	1	no
XLOC_001164	XLOC_001164	CD55	1:207494816-207534311	RCC4_EV	RCC4_VHL	OK	8.96723	8.99934	0.0051578	0.0156365	0.9875	0.999269	no
XLOC_001165	XLOC_001165	CR2	1:207627644-207663240	RCC4_EV	RCC4_VHL	NOTEST	0	0	0	0	1	1	no
XLOC_001166	XLOC_001166	CR1	1:207669472-207815110	RCC4_EV	RCC4_VHL	NOTEST	0.0180545	0.00976317	-0.886941	0	1	1	no
XLOC_001167	XLOC_001167	CR1L	1:207818457-207897036	RCC4_EV	RCC4_VHL	NOTEST	0.0168339	0	#NAME?	0	1	1	no
XLOC_001168	XLOC_001168	CD46	1:207925382-207968861	RCC4_EV	RCC4_VHL	OK	43.2401	37.7628	-0.195406	-0.666894	0.498	0.999269	no
XLOC_001169	XLOC_001169	-	1:207979375-207983207	RCC4_EV	RCC4_VHL	OK	3.44017	0.455111	-2.91819	-3.32343	0.0072	0.489497	no
XLOC_001170	XLOC_001170	LOC148696	1:207991723-207995941	RCC4_EV	RCC4_VHL	NOTEST	0	0.010211	inf	0	1	1	no
XLOC_001171	XLOC_001171	LOC100506899	1:209145798-209148652	RCC4_EV	RCC4_VHL	NOTEST	0	0	0	0	1	1	no
XLOC_001172	XLOC_001172	-	1:209541013-209553284	RCC4_EV	RCC4_VHL	OK	0.553486	0.580455	0.0686372	0.103326	0.9331	0.999269	no
XLOC_001173	XLOC_001173	LOC642587	1:209602167-209605894	RCC4_EV	RCC4_VHL	NOTEST	0	0.0585522	inf	0	1	1	no
XLOC_001174	XLOC_001174	CAMK1G	1:209757044-209787284	RCC4_EV	RCC4_VHL	NOTEST	0.0303758	0.060125	0.985041	0	1	1	no
XLOC_001175	XLOC_001175	G0S2	1:209848669-209849735	RCC4_EV	RCC4_VHL	NOTEST	0	0.0354519	inf	0	1	1	no
XLOC_001176	XLOC_001176	HSD11B1	1:209859524-209908295	RCC4_EV	RCC4_VHL	NOTEST	0	0	0	0	1	1	no
XLOC_001177	XLOC_001177	TRAF3IP3	1:209929393-209957890	RCC4_EV	RCC4_VHL	OK	0.624938	0.667321	0.0946665	0.143754	0.88675	0.999269	no
XLOC_001178	XLOC_001178	DIEXF	1:210001290-210030910	RCC4_EV	RCC4_VHL	OK	5.89807	5.27578	-0.160857	-0.524168	0.59575	0.999269	no
XLOC_001179	XLOC_001179	SYT14	1:210111537-210337636	RCC4_EV	RCC4_VHL	NOTEST	0.00595083	0.0457091	2.94132	0	1	1	no
XLOC_001180	XLOC_001180	SERTAD4	1:210404803-210417269	RCC4_EV	RCC4_VHL	OK	13.9407	12.059	-0.209201	-0.577055	0.5501	0.999269	no
XLOC_001181	XLOC_001181	HHAT	1:210501595-211307457	RCC4_EV	RCC4_VHL	OK	12.9384	17.7584	0.456846	1.38708	0.18195	0.999269	no
XLOC_001182	XLOC_001182	RCOR3	1:211432707-211489727	RCC4_EV	RCC4_VHL	OK	6.40125	5.79984	-0.142342	-0.388042	0.69055	0.999269	no
XLOC_001183	XLOC_001183	TRAF5	1:211499956-211548288	RCC4_EV	RCC4_VHL	OK	0.225953	0.266233	0.236664	0.374601	0.69895	0.999269	no
XLOC_001184	XLOC_001184	LINC00467	1:211556096-211608204	RCC4_EV	RCC4_VHL	OK	5.22338	7.65121	0.550704	1.07013	0.27085	0.999269	no
XLOC_001185	XLOC_001185	LOC100652793	1:211813036-211827964	RCC4_EV	RCC4_VHL	NOTEST	0.0263238	0.116912	2.15099	0	1	1	no
XLOC_001186	XLOC_001186	DTL	1:212113740-212278187	RCC4_EV	RCC4_VHL	OK	24.385	16.3825	-0.573832	-1.60125	0.1135	0.999269	no
XLOC_001187	XLOC_001187	MIR3122	1:212113740-212278187	RCC4_EV	RCC4_VHL	NOTEST	0	0	0	0	1	1	no
XLOC_001188	XLOC_001188	PPP2R5A	1:212458677-212535205	RCC4_EV	RCC4_VHL	OK	15.8309	15.8155	-0.00140465	-0.00451594	0.99615	0.999445	no
XLOC_001189	XLOC_001189	SNORA16B	1:212458677-212535205	RCC4_EV	RCC4_VHL	NOTEST	0	0	0	0	1	1	no
XLOC_001190	XLOC_001190	NENF	1:212606228-212619721	RCC4_EV	RCC4_VHL	OK	33.6387	30.7886	-0.127726	-0.385652	0.69265	0.999269	no
XLOC_001191	XLOC_001191	ATF3	1:212738696-212794117	RCC4_EV	RCC4_VHL	OK	5.9053	6.53387	0.145929	0.390907	0.69395	0.999269	no
XLOC_001192	XLOC_001192	FAM71A	1:212797788-212800120	RCC4_EV	RCC4_VHL	NOTEST	0	0	0	0	1	1	no
XLOC_001193	XLOC_001193	TATDN3	1:212965169-212990167	RCC4_EV	RCC4_VHL	OK	2.67207	3.5511	0.410306	1.01244	0.29985	0.999269	no
XLOC_001194	XLOC_001194	FLVCR1	1:213031577-213072840	RCC4_EV	RCC4_VHL	OK	2.64391	2.55784	-0.047744	-0.13431	0.8932	0.999269	no
XLOC_001195	XLOC_001195	VASH2	1:213123886-213164994	RCC4_EV	RCC4_VHL	OK	0.126019	0.144411	0.196545	0.265732	0.7772	0.999269	no
XLOC_001196	XLOC_001196	RPS6KC1	1:213224587-213448329	RCC4_EV	RCC4_VHL	OK	9.10526	10.3045	0.178505	0.569914	0.5564	0.999269	no
XLOC_001197	XLOC_001197	PROX1	1:214161859-214209766	RCC4_EV	RCC4_VHL	NOTEST	0.0575883	0.0475189	-0.277276	0	1	1	no
XLOC_001198	XLOC_001198	SMYD2	1:214454564-214510477	RCC4_EV	RCC4_VHL	OK	36.1375	30.0633	-0.265493	-0.99342	0.37765	0.999269	no
XLOC_001199	XLOC_001199	CENPF	1:214776531-214837914	RCC4_EV	RCC4_VHL	OK	29.9203	21.3711	-0.485466	-1.67768	0.0945	0.999269	no
XLOC_001200	XLOC_001200	KCNK2	1:215178884-215410436	RCC4_EV	RCC4_VHL	NOTEST	0.0302057	0.0444521	0.557429	0	1	1	no
XLOC_001201	XLOC_001201	KCTD3	1:215740734-215795149	RCC4_EV	RCC4_VHL	OK	20.2659	20.1304	-0.00967829	-0.0345891	0.9721	0.999269	no
XLOC_001202	XLOC_001202	USH2A	1:215796235-216596738	RCC4_EV	RCC4_VHL	OK	0.328124	0.677411	1.04579	1.98199	0.04845	0.999269	no
XLOC_001203	XLOC_001203	SPATA17	1:217804688-218040484	RCC4_EV	RCC4_VHL	OK	0.212624	0.963543	2.18004	2.17898	0.02765	0.999269	no
XLOC_001204	XLOC_001204	RRP15	1:218458112-218511325	RCC4_EV	RCC4_VHL	OK	12.9984	15.1729	0.223163	0.542144	0.57805	0.999269	no
XLOC_001205	XLOC_001205	TGFB2	1:218518675-218618204	RCC4_EV	RCC4_VHL	NOTEST	0.0926707	0.133458	0.526203	0	1	1	no
XLOC_001206	XLOC_001206	-	1:218684046-218699196	RCC4_EV	RCC4_VHL	OK	0.164786	0.347109	1.0748	1.26283	0.36205	0.999269	no
XLOC_001207	XLOC_001207	LYPLAL1	1:219254314-219386207	RCC4_EV	RCC4_VHL	OK	36.3377	52.5661	0.532666	0.760027	0.4336	0.999269	no
XLOC_001208	XLOC_001208	IARS2	1:220267454-220321383	RCC4_EV	RCC4_VHL	OK	39.1727	40.2879	0.0404976	0.138973	0.8886	0.999269	no
XLOC_001209	XLOC_001209	MARK1	1:220701567-220837799	RCC4_EV	RCC4_VHL	NOTEST	0	0	0	0	1	1	no
XLOC_001210	XLOC_001210	C1orf115	1:220863627-220872499	RCC4_EV	RCC4_VHL	OK	0.522586	0.502634	-0.0561616	-0.106164	0.922	0.999269	no
XLOC_001211	XLOC_001211	MOSC2	1:220921578-220958146	RCC4_EV	RCC4_VHL	OK	0.846662	1.18397	0.48378	0.848996	0.38735	0.999269	no
XLOC_001212	XLOC_001212	MOSC1	1:220960038-220987741	RCC4_EV	RCC4_VHL	OK	2.86811	2.93126	0.0314214	0.081102	0.9408	0.999269	no
XLOC_001213	XLOC_001213	HLX	1:221052742-221058401	RCC4_EV	RCC4_VHL	OK	14.378	11.1687	-0.364405	-1.22931	0.26045	0.999269	no
XLOC_001214	XLOC_001214	-	1:221263395-221283304	RCC4_EV	RCC4_VHL	OK	14.6671	9.66802	-0.601297	-1.71203	0.0893	0.999269	no
XLOC_001215	XLOC_001215	-	1:222258664-222274823	RCC4_EV	RCC4_VHL	OK	1.37994	0.926204	-0.575202	-1.00815	0.55895	0.999269	no
XLOC_001216	XLOC_001216	LOC100506161	1:222763300-222766135	RCC4_EV	RCC4_VHL	OK	0.940109	1.22048	0.376552	0.741916	0.5438	0.999269	no
XLOC_001217	XLOC_001217	MIA3	1:222791443-222841351	RCC4_EV	RCC4_VHL	OK	10.1656	10.7277	0.0776389	0.255839	0.79065	0.999269	no
XLOC_001218	XLOC_001218	BROX	1:222885905-222908832	RCC4_EV	RCC4_VHL	OK	15.6771	14.7021	-0.0926436	-0.289973	0.76495	0.999269	no
XLOC_001219	XLOC_001219	FAM177B	1:222910557-222924002	RCC4_EV	RCC4_VHL	NOTEST	0	0	0	0	1	1	no
XLOC_001220	XLOC_001220	DISP1	1:222988303-223179337	RCC4_EV	RCC4_VHL	OK	8.22353	8.13005	-0.0164938	-0.04008	0.97145	0.999269	no
XLOC_001221	XLOC_001221	C1orf65	1:223566714-223568812	RCC4_EV	RCC4_VHL	NOTEST	0	0	0	0	1	1	no
XLOC_001222	XLOC_001222	CAPN2	1:223889294-223963720	RCC4_EV	RCC4_VHL	OK	99.6916	90.973	-0.132033	-0.445524	0.63825	0.999269	no
XLOC_001223	XLOC_001223	LOC100506213	1:223967594-224033674	RCC4_EV	RCC4_VHL	OK	0.139581	0.0686113	-1.02458	-0.0383285	0.07715	0.999269	no
XLOC_001224	XLOC_001224	LOC100287497	1:224170580-224218484	RCC4_EV	RCC4_VHL	OK	1.91304	1.44426	-0.405536	-0.651465	0.5572	0.999269	no
XLOC_001225	XLOC_001225	FBXO28	1:224301790-224349749	RCC4_EV	RCC4_VHL	OK	9.80292	9.52303	-0.0417903	-0.137631	0.8857	0.999269	no
XLOC_001226	XLOC_001226	DEGS1	1:224370927-224381143	RCC4_EV	RCC4_VHL	OK	58.352	52.8222	-0.143639	-0.545836	0.6193	0.999269	no
XLOC_001227	XLOC_001227	CNIH4	1:224544594-224563691	RCC4_EV	RCC4_VHL	OK	80.1003	81.0816	0.0175675	0.081372	0.95405	0.999269	no
XLOC_001228	XLOC_001228	LOC100506354	1:224622395-224777968	RCC4_EV	RCC4_VHL	OK	0.965147	0.869866	-0.149956	-0.276871	0.7881	0.999269	no
XLOC_001229	XLOC_001229	CNIH3	1:224804178-224928249	RCC4_EV	RCC4_VHL	OK	0.222202	0.157062	-0.500539	-0.695125	0.52335	0.999269	no
XLOC_001230	XLOC_001230	DNAH14	1:225117352-225586996	RCC4_EV	RCC4_VHL	OK	5.17742	5.56009	0.102876	0.229149	0.81675	0.999269	no
XLOC_001231	XLOC_001231	-	1:225840974-225842526	RCC4_EV	RCC4_VHL	OK	0.397197	0.683396	0.782869	1.11555	0.25875	0.999269	no
XLOC_001232	XLOC_001232	-	1:225888071-225904112	RCC4_EV	RCC4_VHL	OK	50.8506	104.196	1.03497	3.0558	0.00185	0.176283	no
XLOC_001233	XLOC_001233	SRP9	1:225965514-225978168	RCC4_EV	RCC4_VHL	OK	189.103	196.568	0.055854	0.190022	0.84015	0.999269	no
XLOC_001234	XLOC_001234	EPHX1	1:225997796-226070420	RCC4_EV	RCC4_VHL	OK	18.6657	31.3052	0.746011	1.873	0.09045	0.999269	no
XLOC_001235	XLOC_001235	H3F3A	1:226250407-226259703	RCC4_EV	RCC4_VHL	OK	83.3637	86.1758	0.0478631	0.161203	0.8667	0.999269	no
XLOC_001236	XLOC_001236	-	1:226274517-226277955	RCC4_EV	RCC4_VHL	OK	0.376737	0.354378	-0.0882665	-0.126309	0.9169	0.999269	no
XLOC_001237	XLOC_001237	MIXL1	1:226411382-226413513	RCC4_EV	RCC4_VHL	NOTEST	0	0	0	0	1	1	no
XLOC_001238	XLOC_001238	C1orf95	1:226736500-226796915	RCC4_EV	RCC4_VHL	NOTEST	0	0.00729782	inf	0	1	1	no
XLOC_001239	XLOC_001239	PSEN2	1:227058265-227085395	RCC4_EV	RCC4_VHL	OK	8.35193	8.56199	0.0358375	0.102941	0.91435	0.999269	no
XLOC_001240	XLOC_001240	-	1:227085546-227091453	RCC4_EV	RCC4_VHL	OK	0.61043	0.541801	-0.172061	-0.312904	0.7791	0.999269	no
XLOC_001241	XLOC_001241	-	1:227098297-227101371	RCC4_EV	RCC4_VHL	OK	0.413648	0.12115	-1.77161	-1.84762	0.27465	0.999269	no
XLOC_001242	XLOC_001242	ADCK3	1:227127937-227175246	RCC4_EV	RCC4_VHL	OK	3.78322	3.16401	-0.257859	-0.714131	0.5002	0.999269	no
XLOC_001243	XLOC_001243	ZNF678	1:227751189-227867358	RCC4_EV	RCC4_VHL	OK	2.51398	1.99767	-0.331655	-0.836509	0.41275	0.999269	no
XLOC_001244	XLOC_001244	LOC100130093	1:227916239-227968932	RCC4_EV	RCC4_VHL	OK	0.12859	0.214286	0.736763	0.210403	0.8462	0.999269	no
XLOC_001245	XLOC_001245	SNAP47	1:227916239-227968932	RCC4_EV	RCC4_VHL	OK	13.7573	16.1579	0.232034	0.612093	0.5393	0.999269	no
XLOC_001246	XLOC_001246	PRSS38	1:228003417-228034171	RCC4_EV	RCC4_VHL	NOTEST	0	0	0	0	1	1	no
XLOC_001247	XLOC_001247	LOC728728	1:228154711-228156457	RCC4_EV	RCC4_VHL	NOTEST	0.107782	0.0212737	-2.34098	0	1	1	no
XLOC_001248	XLOC_001248	LOC100652872	1:228159093-228160123	RCC4_EV	RCC4_VHL	NOTEST	0.0693237	0.0454377	-0.609458	0	1	1	no
XLOC_001249	XLOC_001249	WNT3A	1:228194722-228248972	RCC4_EV	RCC4_VHL	NOTEST	0.0796322	0.103483	0.377976	0	1	1	no
XLOC_001250	XLOC_001250	ARF1	1:228270360-228286913	RCC4_EV	RCC4_VHL	OK	279.321	311.343	0.156579	0.507111	0.6023	0.999269	no
XLOC_001251	XLOC_001251	MIR3620	1:228270360-228286913	RCC4_EV	RCC4_VHL	NOTEST	0	0	0	0	1	1	no
XLOC_001252	XLOC_001252	GUK1	1:228327784-228336656	RCC4_EV	RCC4_VHL	OK	132.349	139.501	0.0759193	0.258767	0.78575	0.999269	no
XLOC_001253	XLOC_001253	GJC2	1:228337414-228347527	RCC4_EV	RCC4_VHL	OK	0.240255	0.231497	-0.0535716	-0.0801716	0.9388	0.999269	no
XLOC_001254	XLOC_001254	IBA57	1:228353428-228369958	RCC4_EV	RCC4_VHL	OK	2.48499	2.26617	-0.132981	-0.395879	0.7058	0.999269	no
XLOC_001255	XLOC_001255	OBSCN	1:228395860-228566575	RCC4_EV	RCC4_VHL	OK	1.59959	1.46537	-0.126431	-0.370252	0.70355	0.999269	no
XLOC_001256	XLOC_001256	TRIM17	1:228594850-228604642	RCC4_EV	RCC4_VHL	OK	0.421944	0.689151	0.707771	0.626546	0.6106	0.999269	no
XLOC_001257	XLOC_001257	HIST3H2BB	1:228645807-228646259	RCC4_EV	RCC4_VHL	NOTEST	0.0537512	0.0522271	-0.0414959	0	1	1	no
XLOC_001258	XLOC_001258	MIR4666	1:228649774-228649853	RCC4_EV	RCC4_VHL	NOTEST	0	0	0	0	1	1	no
XLOC_001259	XLOC_001259	RNF187	1:228674301-228683889	RCC4_EV	RCC4_VHL	OK	27.7873	31.5161	0.181668	0.61828	0.5308	0.999269	no
XLOC_001260	XLOC_001260	RHOU	1:228780393-228882416	RCC4_EV	RCC4_VHL	OK	6.45301	5.04378	-0.355467	-0.981895	0.31905	0.999269	no
XLOC_001261	XLOC_001261	RAB4A,SPHAR	1:229406878-229441251	RCC4_EV	RCC4_VHL	OK	15.3896	15.4946	0.00981064	0.0303432	0.97355	0.999269	no
XLOC_001262	XLOC_001262	URB2	1:229761980-229795946	RCC4_EV	RCC4_VHL	OK	5.90565	5.61259	-0.0734299	-0.24087	0.81535	0.999269	no
XLOC_001263	XLOC_001263	GALNT2	1:230202955-230417875	RCC4_EV	RCC4_VHL	OK	62.5205	53.8252	-0.216047	-0.769191	0.45785	0.999269	no
XLOC_001264	XLOC_001264	COG2	1:230778201-230829731	RCC4_EV	RCC4_VHL	OK	13.757	14.3381	0.059689	0.191802	0.84685	0.999269	no
XLOC_001265	XLOC_001265	CAPN9	1:230883129-230937749	RCC4_EV	RCC4_VHL	NOTEST	0	0	0	0	1	1	no
XLOC_001266	XLOC_001266	ARV1	1:231114803-231136479	RCC4_EV	RCC4_VHL	OK	19.1547	23.6786	0.305889	0.944642	0.34105	0.999269	no
XLOC_001267	XLOC_001267	TRIM67	1:231298530-231357314	RCC4_EV	RCC4_VHL	NOTEST	0.01633	0.0275221	0.753071	0	1	1	no
XLOC_001268	XLOC_001268	GNPAT	1:231359508-231413719	RCC4_EV	RCC4_VHL	OK	29.3552	27.5759	-0.0902065	-0.275738	0.77795	0.999269	no
XLOC_001269	XLOC_001269	C1orf124	1:231473681-231491847	RCC4_EV	RCC4_VHL	OK	3.90733	4.13027	0.0800523	0.211726	0.828	0.999269	no
XLOC_001270	XLOC_001270	DISC1,TSNAX	1:231664398-232177018	RCC4_EV	RCC4_VHL	OK	13.4309	15.2653	0.184697	0.572258	0.55855	0.999269	no
XLOC_001271	XLOC_001271	KIAA1383	1:232940637-232946092	RCC4_EV	RCC4_VHL	OK	0.591224	0.630181	0.0920615	0.200533	0.8449	0.999269	no
XLOC_001272	XLOC_001272	NTPCR	1:233086369-233431465	RCC4_EV	RCC4_VHL	OK	35.9977	32.2366	-0.159205	-0.434906	0.718	0.999269	no
XLOC_001273	XLOC_001273	KIAA1804	1:233463462-233520894	RCC4_EV	RCC4_VHL	OK	5.87953	5.24313	-0.165272	-0.50618	0.6049	0.999269	no
XLOC_001274	XLOC_001274	KCNK1	1:233749749-233808258	RCC4_EV	RCC4_VHL	OK	9.01942	9.06912	0.00792792	0.023013	0.9811	0.999269	no
XLOC_001275	XLOC_001275	MIR4427	1:233749749-233808258	RCC4_EV	RCC4_VHL	NOTEST	0	0	0	0	1	1	no
XLOC_001276	XLOC_001276	SLC35F3	1:234040678-234460262	RCC4_EV	RCC4_VHL	OK	5.03426	4.9588	-0.02179	-0.0598166	0.95095	0.999269	no
XLOC_001277	XLOC_001277	MIR4671	1:234040678-234460262	RCC4_EV	RCC4_VHL	NOTEST	0	0	0	0	1	1	no
XLOC_001278	XLOC_001278	C1orf31	1:234508552-234519795	RCC4_EV	RCC4_VHL	OK	32.4435	34.0295	0.0688532	0.195512	0.84185	0.999269	no
XLOC_001279	XLOC_001279	LINC00184	1:234765056-234770526	RCC4_EV	RCC4_VHL	NOTEST	0.0133214	0.0263619	0.984713	0	1	1	no
XLOC_001280	XLOC_001280	LOC100506810	1:234859788-234867390	RCC4_EV	RCC4_VHL	NOTEST	0.00384139	0	#NAME?	0	1	1	no
XLOC_001281	XLOC_001281	GGPS1	1:235491752-235507908	RCC4_EV	RCC4_VHL	OK	13.0719	13.3693	0.0324509	0.104371	0.91605	0.999269	no
XLOC_001282	XLOC_001282	TBCE	1:235530727-235667781	RCC4_EV	RCC4_VHL	OK	20.1066	18.9632	-0.0844708	-0.187728	0.8658	0.999269	no
XLOC_001283	XLOC_001283	GPR137B	1:236305831-236372209	RCC4_EV	RCC4_VHL	OK	9.74982	9.899	0.0219072	0.0614355	0.9483	0.999269	no
XLOC_001284	XLOC_001284	EDARADD	1:236557679-236648008	RCC4_EV	RCC4_VHL	NOTEST	0.0375417	0.0212365	-0.821946	0	1	1	no
XLOC_001285	XLOC_001285	LGALS8	1:236681513-236767841	RCC4_EV	RCC4_VHL	OK	7.884	5.95061	-0.405891	-0.609665	0.55165	0.999269	no
XLOC_001286	XLOC_001286	ACTN2	1:236849769-236927558	RCC4_EV	RCC4_VHL	NOTEST	0.104521	0.073268	-0.512533	0	1	1	no
XLOC_001287	XLOC_001287	MTR	1:236958580-237067281	RCC4_EV	RCC4_VHL	OK	9.76175	7.33821	-0.411711	-1.43602	0.1581	0.999269	no
XLOC_001288	XLOC_001288	RYR2	1:237205701-237997288	RCC4_EV	RCC4_VHL	OK	3.31674	3.68432	0.151632	0.302128	0.7404	0.999269	no
XLOC_001289	XLOC_001289	LOC100130331	1:238025474-238091621	RCC4_EV	RCC4_VHL	NOTEST	0	0	0	0	1	1	no
XLOC_001290	XLOC_001290	-	1:238439347-238535694	RCC4_EV	RCC4_VHL	OK	0.559853	0.524933	-0.0929148	-0.0793447	0.95715	0.999269	no
XLOC_001291	XLOC_001291	-	1:238588749-238608780	RCC4_EV	RCC4_VHL	OK	0.112897	0.555095	2.29773	2.54313	0.1055	0.999269	no
XLOC_001292	XLOC_001292	CHRM3,LOC100505872	1:239549817-240116454	RCC4_EV	RCC4_VHL	OK	0.827916	0.892019	0.10759	0.160269	0.8795	0.999269	no
XLOC_001293	XLOC_001293	RPS7P5	1:240170823-240176560	RCC4_EV	RCC4_VHL	NOTEST	0	0	0	0	1	1	no
XLOC_001294	XLOC_001294	FMN2	1:240255184-240638489	RCC4_EV	RCC4_VHL	NOTEST	0.00665138	0.0593341	3.15714	0	1	1	no
XLOC_001295	XLOC_001295	MIR3123	1:240938816-241520503	RCC4_EV	RCC4_VHL	NOTEST	0	0	0	0	1	1	no
XLOC_001296	XLOC_001296	-	1:241520630-241524814	RCC4_EV	RCC4_VHL	OK	0.655647	0.401366	-0.707999	-0.917993	0.3511	0.999269	no
XLOC_001297	XLOC_001297	-	1:241646524-241655963	RCC4_EV	RCC4_VHL	OK	0.500875	0.937094	0.903744	1.49028	0.35355	0.999269	no
XLOC_001298	XLOC_001298	KMO	1:241695679-241803701	RCC4_EV	RCC4_VHL	OK	0.854523	0.352346	-1.27813	-0.747912	0.50235	0.999269	no
XLOC_001299	XLOC_001299	WDR64	1:241815579-241965435	RCC4_EV	RCC4_VHL	NOTEST	0	0.00327912	inf	0	1	1	no
XLOC_001300	XLOC_001300	EXO1	1:242010973-242053241	RCC4_EV	RCC4_VHL	OK	16.4424	11.649	-0.497214	-1.63101	0.0979	0.999269	no
XLOC_001301	XLOC_001301	SDCCAG8	1:243419306-244006886	RCC4_EV	RCC4_VHL	OK	6.95048	6.603	-0.0739906	-0.103842	0.9201	0.999269	no
XLOC_001302	XLOC_001302	MIR4677	1:243419306-244006886	RCC4_EV	RCC4_VHL	NOTEST	0	0	0	0	1	1	no
XLOC_001303	XLOC_001303	LOC339529	1:244080703-244210619	RCC4_EV	RCC4_VHL	NOTEST	0	0	0	0	1	1	no
XLOC_001304	XLOC_001304	ZNF238	1:244212156-244220778	RCC4_EV	RCC4_VHL	OK	6.94205	8.23993	0.24727	0.76641	0.4369	0.999269	no
XLOC_001305	XLOC_001305	LOC440742	1:244227631-244231211	RCC4_EV	RCC4_VHL	NOTEST	0.0040831	0	#NAME?	0	1	1	no
XLOC_001306	XLOC_001306	C1orf100	1:244515936-244552393	RCC4_EV	RCC4_VHL	NOTEST	0	0	0	0	1	1	no
XLOC_001307	XLOC_001307	C1orf101	1:244624672-244803662	RCC4_EV	RCC4_VHL	NOTEST	0.00513902	0.020354	1.98575	0	1	1	no
XLOC_001308	XLOC_001308	PPPDE1	1:244816351-244872335	RCC4_EV	RCC4_VHL	OK	12.7576	12.0034	-0.0879157	-0.289433	0.76575	0.999269	no
XLOC_001309	XLOC_001309	FAM36A	1:244998638-245028029	RCC4_EV	RCC4_VHL	OK	2.11801	2.02863	-0.0622017	-0.0183511	0.9761	0.999269	no
XLOC_001310	XLOC_001310	EFCAB2	1:245133170-245288530	RCC4_EV	RCC4_VHL	OK	3.14523	3.40326	0.11375	0.252435	0.79485	0.999269	no
XLOC_001311	XLOC_001311	KIF26B	1:245318286-245866428	RCC4_EV	RCC4_VHL	OK	1.25899	1.3929	0.145826	0.386722	0.7034	0.999269	no
XLOC_001312	XLOC_001312	LOC100507030	1:245912641-246670644	RCC4_EV	RCC4_VHL	OK	0.269977	0.0507731	-2.4107	-0.148322	0.3091	0.999269	no
XLOC_001313	XLOC_001313	CNST	1:246729638-246831884	RCC4_EV	RCC4_VHL	OK	5.03488	5.01737	-0.00502509	-0.0148654	0.9874	0.999269	no
XLOC_001314	XLOC_001314	SCCPDH	1:246887377-246931439	RCC4_EV	RCC4_VHL	OK	18.4664	18.7004	0.0181641	0.058941	0.95085	0.999269	no
XLOC_001315	XLOC_001315	LOC149134	1:246934125-246954788	RCC4_EV	RCC4_VHL	OK	0.28075	0.205631	-0.449228	-0.355918	0.7227	0.999269	no
XLOC_001316	XLOC_001316	ZNF124	1:247289846-247347944	RCC4_EV	RCC4_VHL	OK	0.521559	0.440514	-0.243642	-0.176112	0.86805	0.999269	no
XLOC_001317	XLOC_001317	VN1R5	1:247419373-247420447	RCC4_EV	RCC4_VHL	NOTEST	0	0	0	0	1	1	no
XLOC_001318	XLOC_001318	-	1:247444499-247449792	RCC4_EV	RCC4_VHL	OK	17.2305	22.3364	0.37443	1.47633	0.3811	0.999269	no
XLOC_001319	XLOC_001319	NLRP3	1:247579216-247612410	RCC4_EV	RCC4_VHL	OK	0.346939	0.144211	-1.2665	-1.92137	0.0447	0.999269	no
XLOC_001320	XLOC_001320	OR2W5	1:247654369-247655711	RCC4_EV	RCC4_VHL	NOTEST	0	0	0	0	1	1	no
XLOC_001321	XLOC_001321	C1orf150	1:247712450-247739859	RCC4_EV	RCC4_VHL	NOTEST	0	0.00562755	inf	0	1	1	no
XLOC_001322	XLOC_001322	OR2G2	1:247751661-247752615	RCC4_EV	RCC4_VHL	NOTEST	0	0	0	0	1	1	no
XLOC_001323	XLOC_001323	OR2G3	1:247768887-247769817	RCC4_EV	RCC4_VHL	NOTEST	0	0	0	0	1	1	no
XLOC_001324	XLOC_001324	TRIM58	1:248020500-248043440	RCC4_EV	RCC4_VHL	NOTEST	0.0250642	0.0441554	0.816966	0	1	1	no
XLOC_001325	XLOC_001325	OR2W3	1:248058888-248059833	RCC4_EV	RCC4_VHL	NOTEST	0	0	0	0	1	1	no
XLOC_001326	XLOC_001326	OR2T8	1:248084319-248085258	RCC4_EV	RCC4_VHL	NOTEST	0	0	0	0	1	1	no
XLOC_001327	XLOC_001327	OR2L13	1:248100492-248264224	RCC4_EV	RCC4_VHL	NOTEST	0	0	0	0	1	1	no
XLOC_001328	XLOC_001328	OR2L8	1:248100492-248264224	RCC4_EV	RCC4_VHL	NOTEST	0	0	0	0	1	1	no
XLOC_001329	XLOC_001329	OR2AK2	1:248100492-248264224	RCC4_EV	RCC4_VHL	NOTEST	0	0	0	0	1	1	no
XLOC_001330	XLOC_001330	OR2L1P	1:248100492-248264224	RCC4_EV	RCC4_VHL	NOTEST	0	0	0	0	1	1	no
XLOC_001331	XLOC_001331	OR2L2	1:248100492-248264224	RCC4_EV	RCC4_VHL	NOTEST	0	0	0	0	1	1	no
XLOC_001332	XLOC_001332	OR2L3	1:248100492-248264224	RCC4_EV	RCC4_VHL	NOTEST	0	0	0	0	1	1	no
XLOC_001333	XLOC_001333	OR2M1P	1:248285437-248286082	RCC4_EV	RCC4_VHL	NOTEST	0	0	0	0	1	1	no
XLOC_001334	XLOC_001334	OR2M5	1:248308449-248309388	RCC4_EV	RCC4_VHL	NOTEST	0	0	0	0	1	1	no
XLOC_001335	XLOC_001335	OR2M2	1:248343287-248344331	RCC4_EV	RCC4_VHL	NOTEST	0	0	0	0	1	1	no
XLOC_001336	XLOC_001336	OR2M3	1:248366369-248367308	RCC4_EV	RCC4_VHL	NOTEST	0	0	0	0	1	1	no
XLOC_001337	XLOC_001337	OR2M4	1:248402230-248403166	RCC4_EV	RCC4_VHL	NOTEST	0	0	0	0	1	1	no
XLOC_001338	XLOC_001338	OR14C36	1:248512076-248513015	RCC4_EV	RCC4_VHL	NOTEST	0	0	0	0	1	1	no
XLOC_001339	XLOC_001339	OR2T4	1:248524882-248525929	RCC4_EV	RCC4_VHL	NOTEST	0	0	0	0	1	1	no
XLOC_001340	XLOC_001340	OR2T6	1:248550909-248551836	RCC4_EV	RCC4_VHL	NOTEST	0	0	0	0	1	1	no
XLOC_001341	XLOC_001341	OR2T1	1:248569295-248570405	RCC4_EV	RCC4_VHL	NOTEST	0	0	0	0	1	1	no
XLOC_001342	XLOC_001342	OR2T2	1:248616098-248617073	RCC4_EV	RCC4_VHL	NOTEST	0	0	0	0	1	1	no
XLOC_001343	XLOC_001343	OR2T3	1:248636651-248637608	RCC4_EV	RCC4_VHL	NOTEST	0	0	0	0	1	1	no
XLOC_001344	XLOC_001344	OR2T5	1:248651889-248652837	RCC4_EV	RCC4_VHL	NOTEST	0	0	0	0	1	1	no
XLOC_001345	XLOC_001345	OR2G6	1:248684947-248685898	RCC4_EV	RCC4_VHL	NOTEST	0	0	0	0	1	1	no
XLOC_001346	XLOC_001346	MIR3124	1:249120575-249120642	RCC4_EV	RCC4_VHL	NOTEST	0	0	0	0	1	1	no
XLOC_001347	XLOC_001347	ZNF672	1:249132529-249143714	RCC4_EV	RCC4_VHL	OK	17.5424	18.5616	0.0814759	0.289042	0.7903	0.999269	no
XLOC_001348	XLOC_001348	PGBD2	1:249200441-249214721	RCC4_EV	RCC4_VHL	OK	2.01709	2.0394	0.01587	0.036633	0.96685	0.999269	no
XLOC_001349	XLOC_001349	WASH7P	1:14361-29370	RCC4_EV	RCC4_VHL	OK	2.20392	2.4914	0.176886	0.428659	0.6981	0.999269	no
XLOC_001350	XLOC_001350	FAM138A	1:34610-36081	RCC4_EV	RCC4_VHL	NOTEST	0	0	0	0	1	1	no
XLOC_001351	XLOC_001351	LOC729737	1:136697-140566	RCC4_EV	RCC4_VHL	OK	0.693865	0.678643	-0.0320003	-0.0659115	0.9506	0.999269	no
XLOC_001352	XLOC_001352	OR4F16	1:621095-622034	RCC4_EV	RCC4_VHL	NOTEST	0	0	0	0	1	1	no
XLOC_001353	XLOC_001353	LOC100287654	1:647186-714068	RCC4_EV	RCC4_VHL	NOTEST	0	0	0	0	1	1	no
XLOC_001354	XLOC_001354	LOC100288069	1:647186-714068	RCC4_EV	RCC4_VHL	OK	3.96069	3.26065	-0.280591	-0.534711	0.59135	0.999269	no
XLOC_001355	XLOC_001355	LOC100133331	1:647186-714068	RCC4_EV	RCC4_VHL	OK	0.267752	0.389506	0.540749	0.662788	0.5224	0.999269	no
XLOC_001356	XLOC_001356	LINC00115	1:759819-762902	RCC4_EV	RCC4_VHL	OK	1.64849	1.30143	-0.341046	-0.618922	0.53355	0.999269	no
XLOC_001357	XLOC_001357	FAM41C	1:803450-812182	RCC4_EV	RCC4_VHL	OK	0.448185	0.488239	0.123495	0.208963	0.85255	0.999269	no
XLOC_001358	XLOC_001358	LOC100130417	1:852952-854817	RCC4_EV	RCC4_VHL	OK	0.0917953	0.402576	2.13277	2.11346	0.2609	0.999269	no
XLOC_001359	XLOC_001359	NOC2L	1:861120-894784	RCC4_EV	RCC4_VHL	OK	36.8375	41.0472	0.156112	0.499349	0.6112	0.999269	no
XLOC_001360	XLOC_001360	C1orf170	1:894903-917473	RCC4_EV	RCC4_VHL	OK	3.62349	3.09401	-0.227904	-0.290995	0.76505	0.999269	no
XLOC_001361	XLOC_001361	HES4	1:934341-935552	RCC4_EV	RCC4_VHL	OK	4.59071	7.73591	0.752852	1.70862	0.0877	0.999269	no
XLOC_001362	XLOC_001362	RNF223	1:1007125-1009687	RCC4_EV	RCC4_VHL	NOTEST	0	0	0	0	1	1	no
XLOC_001363	XLOC_001363	C1orf159	1:1017017-1051736	RCC4_EV	RCC4_VHL	OK	7.15593	6.70011	-0.0949536	-0.255365	0.7944	0.999269	no
XLOC_001364	XLOC_001364	-	1:1061320-1064421	RCC4_EV	RCC4_VHL	OK	0.418812	0.488242	0.221292	0.382728	0.7281	0.999269	no
XLOC_001365	XLOC_001365	LOC100506376	1:1108435-1133313	RCC4_EV	RCC4_VHL	NOTEST	0.00414183	0.0082044	0.986129	0	1	1	no
XLOC_001366	XLOC_001366	TNFRSF18	1:1138887-1142089	RCC4_EV	RCC4_VHL	NOTEST	0	0	0	0	1	1	no
XLOC_001367	XLOC_001367	TNFRSF4	1:1146705-1149548	RCC4_EV	RCC4_VHL	NOTEST	0	0	0	0	1	1	no
XLOC_001368	XLOC_001368	SDF4	1:1152287-1167447	RCC4_EV	RCC4_VHL	OK	63.7176	70.5019	0.14597	0.501219	0.60235	0.999269	no
XLOC_001369	XLOC_001369	FAM132A	1:1177832-1182102	RCC4_EV	RCC4_VHL	OK	0.0821611	0.242961	1.5642	1.54478	0.2544	0.999269	no
XLOC_001370	XLOC_001370	UBE2J2	1:1189291-1209234	RCC4_EV	RCC4_VHL	OK	26.8073	26.8667	0.00319019	0.0107759	0.99125	0.999269	no
XLOC_001371	XLOC_001371	ACAP3	1:1227763-1243269	RCC4_EV	RCC4_VHL	OK	5.40986	5.84265	0.111031	0.345798	0.73485	0.999269	no
XLOC_001372	XLOC_001372	CPSF3L	1:1243993-1260046	RCC4_EV	RCC4_VHL	OK	17.4328	18.733	0.103779	0.297733	0.78545	0.999269	no
XLOC_001373	XLOC_001373	DVL1	1:1270656-1284514	RCC4_EV	RCC4_VHL	OK	18.1482	17.7557	-0.0315438	-0.103889	0.9104	0.999269	no
XLOC_001374	XLOC_001374	MXRA8	1:1288070-1293915	RCC4_EV	RCC4_VHL	OK	114.172	127.342	0.157498	0.586114	0.59085	0.999269	no
XLOC_001375	XLOC_001375	AURKAIP1	1:1309109-1310818	RCC4_EV	RCC4_VHL	OK	88.329	104.328	0.240171	0.80269	0.40905	0.999269	no
XLOC_001376	XLOC_001376	CCNL2	1:1321088-1342693	RCC4_EV	RCC4_VHL	OK	14.9197	14.7724	-0.0143148	-0.0346746	0.97225	0.999269	no
XLOC_001377	XLOC_001377	MRPL20	1:1321088-1342693	RCC4_EV	RCC4_VHL	OK	71.1455	75.1	0.0780408	0.162155	0.86885	0.999269	no
XLOC_001378	XLOC_001378	LOC441869	1:1353799-1356650	RCC4_EV	RCC4_VHL	NOTEST	0	0.0532476	inf	0	1	1	no
XLOC_001379	XLOC_001379	C1orf70	1:1470157-1475740	RCC4_EV	RCC4_VHL	NOTEST	0.0299777	0	#NAME?	0	1	1	no
XLOC_001380	XLOC_001380	SSU72	1:1477052-1510262	RCC4_EV	RCC4_VHL	OK	84.5295	86.8852	0.0396556	0.159879	0.8891	0.999269	no
XLOC_001381	XLOC_001381	LOC643988	1:1533387-1535476	RCC4_EV	RCC4_VHL	OK	10.0044	9.71605	-0.042195	-0.136139	0.90315	0.999269	no
XLOC_001382	XLOC_001382	CDK11A,CDK11B	1:1571099-1655791	RCC4_EV	RCC4_VHL	OK	16.9844	17.4507	0.0390753	0.111613	0.91365	0.999269	no
XLOC_001383	XLOC_001383	SLC35E2B	1:1571099-1655791	RCC4_EV	RCC4_VHL	OK	2.55108	2.72653	0.0959555	0.17869	0.86335	0.999269	no
XLOC_001384	XLOC_001384	SLC35E2	1:1656276-1677438	RCC4_EV	RCC4_VHL	OK	5.93985	5.93013	-0.00236432	-0.006967	0.99325	0.999269	no
XLOC_001385	XLOC_001385	NADK	1:1682670-1711508	RCC4_EV	RCC4_VHL	OK	12.8741	12.7798	-0.0106025	-0.0337755	0.97195	0.999269	no
XLOC_001386	XLOC_001386	GNB1	1:1716667-1822526	RCC4_EV	RCC4_VHL	OK	146.006	140.52	-0.0552544	-0.181489	0.85015	0.999269	no
XLOC_001387	XLOC_001387	TMEM52	1:1849028-1850740	RCC4_EV	RCC4_VHL	OK	0.83208	0.849632	0.0301161	0.0438557	0.96505	0.999269	no
XLOC_001388	XLOC_001388	C1orf222	1:1853389-1859368	RCC4_EV	RCC4_VHL	NOTEST	0	0	0	0	1	1	no
XLOC_001389	XLOC_001389	KIAA1751	1:1884751-1935276	RCC4_EV	RCC4_VHL	NOTEST	0	0	0	0	1	1	no
XLOC_001390	XLOC_001390	C1orf86,LOC100506504	1:1981908-2139172	RCC4_EV	RCC4_VHL	OK	13.4898	12.9709	-0.056588	-0.0992954	0.9195	0.999269	no
XLOC_001391	XLOC_001391	MORN1	1:2252695-2323102	RCC4_EV	RCC4_VHL	OK	1.16722	1.63137	0.483009	1.02509	0.2897	0.999269	no
XLOC_001392	XLOC_001392	PEX10	1:2323213-2344010	RCC4_EV	RCC4_VHL	OK	15.7044	18.7095	0.252601	0.453282	0.64365	0.999269	no
XLOC_001393	XLOC_001393	PANK4	1:2439974-2458036	RCC4_EV	RCC4_VHL	OK	5.49232	4.56059	-0.268195	-0.626147	0.52325	0.999269	no
XLOC_001394	XLOC_001394	HES5	1:2460183-2461684	RCC4_EV	RCC4_VHL	NOTEST	0	0	0	0	1	1	no
XLOC_001395	XLOC_001395	LOC115110	1:2481358-2484284	RCC4_EV	RCC4_VHL	NOTEST	0	0	0	0	1	1	no
XLOC_001396	XLOC_001396	LOC100133445	1:2487207-2495268	RCC4_EV	RCC4_VHL	NOTEST	0	0.0354519	inf	0	1	1	no
XLOC_001397	XLOC_001397	MMEL1	1:2517898-2564481	RCC4_EV	RCC4_VHL	OK	0.602473	0.576264	-0.0641668	-0.0515883	0.9592	0.999269	no
XLOC_001398	XLOC_001398	TTC34	1:2572806-2706230	RCC4_EV	RCC4_VHL	NOTEST	0	0	0	0	1	1	no
XLOC_001399	XLOC_001399	FLJ42875	1:2976180-2984289	RCC4_EV	RCC4_VHL	NOTEST	0	0	0	0	1	1	no
XLOC_001400	XLOC_001400	MEGF6	1:3404505-3528059	RCC4_EV	RCC4_VHL	OK	47.8027	44.1099	-0.115991	-0.383479	0.6973	0.999269	no
XLOC_001401	XLOC_001401	MIR551A	1:3404505-3528059	RCC4_EV	RCC4_VHL	NOTEST	0	0	0	0	1	1	no
XLOC_001402	XLOC_001402	WRAP73	1:3547330-3566671	RCC4_EV	RCC4_VHL	OK	7.41437	8.08121	0.124246	0.330891	0.73455	0.999269	no
XLOC_001403	XLOC_001403	TP73-AS1	1:3569128-3663937	RCC4_EV	RCC4_VHL	OK	2.42696	2.26893	-0.0971383	-0.261252	0.78395	0.999269	no
XLOC_001404	XLOC_001404	LRRC47	1:3696783-3713068	RCC4_EV	RCC4_VHL	OK	31.7009	32.8681	0.0521636	0.162402	0.86705	0.999269	no
XLOC_001405	XLOC_001405	CEP104	1:3728644-3773808	RCC4_EV	RCC4_VHL	OK	10.8241	11.2582	0.056733	0.170011	0.86135	0.999269	no
XLOC_001406	XLOC_001406	C1orf174	1:3805696-3816857	RCC4_EV	RCC4_VHL	OK	19.8899	18.3778	-0.114072	-0.402868	0.7138	0.999269	no
XLOC_001407	XLOC_001407	-	1:5477783-5483251	RCC4_EV	RCC4_VHL	OK	0.458336	0.514123	0.165707	0.284942	0.7989	0.999269	no
XLOC_001408	XLOC_001408	MIR4689	1:5922731-5922801	RCC4_EV	RCC4_VHL	NOTEST	0	0	0	0	1	1	no
XLOC_001409	XLOC_001409	NPHP4	1:5922869-6161253	RCC4_EV	RCC4_VHL	OK	1.72509	1.57594	-0.130455	-0.328318	0.7568	0.999269	no
XLOC_001410	XLOC_001410	CHD5	1:6161846-6240194	RCC4_EV	RCC4_VHL	NOTEST	0	0.00434212	inf	0	1	1	no
XLOC_001411	XLOC_001411	RPL22	1:6245079-6259679	RCC4_EV	RCC4_VHL	OK	125.199	129.584	0.049667	0.186531	0.8636	0.999269	no
XLOC_001412	XLOC_001412	ICMT	1:6266188-6296044	RCC4_EV	RCC4_VHL	OK	34.7755	33.5629	-0.0512033	-0.168553	0.86145	0.999269	no
XLOC_001413	XLOC_001413	GPR153	1:6307405-6321035	RCC4_EV	RCC4_VHL	OK	0.865713	0.890314	0.0404267	0.0863434	0.92785	0.999269	no
XLOC_001414	XLOC_001414	ACOT7	1:6324331-6453826	RCC4_EV	RCC4_VHL	OK	34.1202	38.3053	0.16692	0.629568	0.57675	0.999269	no
XLOC_001415	XLOC_001415	HES2	1:6475291-6479979	RCC4_EV	RCC4_VHL	NOTEST	0.00679685	0.00336688	-1.01345	0	1	1	no
XLOC_001416	XLOC_001416	MIR4252	1:6484847-6521004	RCC4_EV	RCC4_VHL	NOTEST	0	0	0	0	1	1	no
XLOC_001417	XLOC_001417	PLEKHG5,TNFRSF25	1:6521026-6580069	RCC4_EV	RCC4_VHL	OK	3.77895	4.56371	0.272221	0.66158	0.5125	0.999269	no
XLOC_001418	XLOC_001418	NOL9	1:6581406-6614658	RCC4_EV	RCC4_VHL	OK	3.46759	3.45814	-0.00393843	-0.0122024	0.98925	0.999269	no
XLOC_001419	XLOC_001419	KLHL21	1:6650783-6662929	RCC4_EV	RCC4_VHL	OK	9.97319	7.94461	-0.328079	-1.10421	0.2911	0.999269	no
XLOC_001420	XLOC_001420	DNAJC11	1:6684924-6761966	RCC4_EV	RCC4_VHL	OK	30.5424	32.1991	0.07621	0.254525	0.7942	0.999269	no
XLOC_001421	XLOC_001421	LOC100129476	1:6845383-7829766	RCC4_EV	RCC4_VHL	NOTEST	0	0	0	0	1	1	no
XLOC_001422	XLOC_001422	UTS2	1:7907671-7913551	RCC4_EV	RCC4_VHL	NOTEST	0	0	0	0	1	1	no
XLOC_001423	XLOC_001423	TNFRSF9	1:7974395-8003225	RCC4_EV	RCC4_VHL	OK	8.17769	9.32117	0.188817	0.387122	0.69075	0.999269	no
XLOC_001424	XLOC_001424	ERRFI1	1:8071778-8086393	RCC4_EV	RCC4_VHL	OK	17.8724	16.2654	-0.135925	-0.481053	0.64905	0.999269	no
XLOC_001425	XLOC_001425	RERE	1:8412462-8877699	RCC4_EV	RCC4_VHL	OK	14.5963	13.5769	-0.104451	-0.329207	0.73695	0.999269	no
XLOC_001426	XLOC_001426	ENO1	1:8921058-8939944	RCC4_EV	RCC4_VHL	OK	877.619	718.602	-0.288401	-0.855751	0.4265	0.999269	no
XLOC_001427	XLOC_001427	SLC2A7	1:9063358-9086404	RCC4_EV	RCC4_VHL	NOTEST	0	0.0101603	inf	0	1	1	no
XLOC_001428	XLOC_001428	SLC2A5	1:9097004-9148510	RCC4_EV	RCC4_VHL	OK	0.0436192	0.141832	1.70115	1.42393	0.11005	0.999269	no
XLOC_001429	XLOC_001429	GPR157	1:9160407-9189229	RCC4_EV	RCC4_VHL	OK	2.01645	1.6962	-0.249516	-0.639195	0.5141	0.999269	no
XLOC_001430	XLOC_001430	MIR34A	1:9208063-9211836	RCC4_EV	RCC4_VHL	OK	3.3916	2.98453	-0.184462	-0.480941	0.6156	0.999269	no
XLOC_001431	XLOC_001431	LOC727721	1:9241897-9257040	RCC4_EV	RCC4_VHL	OK	0.499367	0.284358	-0.812394	-0.539676	0.74945	0.999269	no
XLOC_001432	XLOC_001432	LOC100506022	1:9486714-9489055	RCC4_EV	RCC4_VHL	NOTEST	0.0456058	0.0224217	-1.02433	0	1	1	no
XLOC_001433	XLOC_001433	C1orf200	1:9711789-9884550	RCC4_EV	RCC4_VHL	NOTEST	0	0	0	0	1	1	no
XLOC_001434	XLOC_001434	CLSTN1	1:9711789-9884550	RCC4_EV	RCC4_VHL	OK	47.7813	50.3693	0.0761008	0.229203	0.82	0.999269	no
XLOC_001435	XLOC_001435	FLJ16126	1:9887667-9888329	RCC4_EV	RCC4_VHL	NOTEST	0	0	0	0	1	1	no
XLOC_001436	XLOC_001436	CTNNBIP1	1:9908333-9970316	RCC4_EV	RCC4_VHL	OK	3.4024	3.5697	0.0692518	0.179909	0.85715	0.999269	no
XLOC_001437	XLOC_001437	LZIC	1:9986349-10003442	RCC4_EV	RCC4_VHL	OK	5.53383	5.39726	-0.0360513	-0.104884	0.9138	0.999269	no
XLOC_001438	XLOC_001438	LOC100287506	1:10270621-10458955	RCC4_EV	RCC4_VHL	NOTEST	0.108507	0.0707629	-0.616729	0	1	1	no
XLOC_001439	XLOC_001439	DFFA	1:10516602-10532621	RCC4_EV	RCC4_VHL	OK	15.7191	17.5044	0.155195	0.450861	0.64795	0.999269	no
XLOC_001440	XLOC_001440	CASZ1	1:10696660-10856707	RCC4_EV	RCC4_VHL	OK	4.95494	4.77174	-0.0543513	-0.158887	0.86855	0.999269	no
XLOC_001441	XLOC_001441	C1orf127	1:11006529-11042094	RCC4_EV	RCC4_VHL	NOTEST	0	0	0	0	1	1	no
XLOC_001442	XLOC_001442	MASP2	1:11085673-11107296	RCC4_EV	RCC4_VHL	OK	0.353611	0.324253	-0.125044	-0.201054	0.82805	0.999269	no
XLOC_001443	XLOC_001443	SRM	1:11114648-11120091	RCC4_EV	RCC4_VHL	OK	69.9078	77.0411	0.140176	0.561454	0.6258	0.999269	no
XLOC_001444	XLOC_001444	EXOSC10	1:11126674-11162157	RCC4_EV	RCC4_VHL	OK	23.5369	21.479	-0.131997	-0.479471	0.65105	0.999269	no
XLOC_001445	XLOC_001445	MTOR	1:11166587-11322608	RCC4_EV	RCC4_VHL	OK	10.8143	11.7703	0.122217	0.423524	0.66845	0.999269	no
XLOC_001446	XLOC_001446	FBXO2	1:11708417-11723384	RCC4_EV	RCC4_VHL	NOTEST	0.00909985	0.026971	1.5675	0	1	1	no
XLOC_001447	XLOC_001447	MAD2L2	1:11734536-11751678	RCC4_EV	RCC4_VHL	OK	23.0644	22.3116	-0.0478743	-0.127283	0.89645	0.999269	no
XLOC_001448	XLOC_001448	MTHFR	1:11838542-11866160	RCC4_EV	RCC4_VHL	OK	0.74929	1.02269	0.448767	1.07356	0.27725	0.999269	no
XLOC_001449	XLOC_001449	NPPA	1:11866206-11907840	RCC4_EV	RCC4_VHL	NOTEST	0	0.0206139	inf	0	1	1	no
XLOC_001450	XLOC_001450	NPPB	1:11917520-11918992	RCC4_EV	RCC4_VHL	OK	4.23053	1.83348	-1.20625	-2.90932	0.042	0.999269	no
XLOC_001451	XLOC_001451	KIAA2013	1:11979644-11986485	RCC4_EV	RCC4_VHL	OK	34.3785	35.9531	0.0646085	0.212332	0.82575	0.999269	no
XLOC_001452	XLOC_001452	DHRS3	1:12627938-12677820	RCC4_EV	RCC4_VHL	NOTEST	0.0171578	0.0339286	0.983636	0	1	1	no
XLOC_001453	XLOC_001453	PRAMEF11	1:12884467-12891264	RCC4_EV	RCC4_VHL	NOTEST	0	0	0	0	1	1	no
XLOC_001454	XLOC_001454	HNRNPCL1	1:12907260-12908578	RCC4_EV	RCC4_VHL	NOTEST	0	0	0	0	1	1	no
XLOC_001455	XLOC_001455	PRAMEF4	1:12939032-12946025	RCC4_EV	RCC4_VHL	NOTEST	0	0	0	0	1	1	no
XLOC_001456	XLOC_001456	PRAMEF10	1:12952726-12958094	RCC4_EV	RCC4_VHL	NOTEST	0	0	0	0	1	1	no
XLOC_001457	XLOC_001457	PRAMEF6	1:12998301-13007406	RCC4_EV	RCC4_VHL	NOTEST	0	0	0	0	1	1	no
XLOC_001458	XLOC_001458	PRAMEF23	1:13108837-13122577	RCC4_EV	RCC4_VHL	NOTEST	0	0	0	0	1	1	no
XLOC_001459	XLOC_001459	LOC440563	1:13182959-13184326	RCC4_EV	RCC4_VHL	NOTEST	0	0	0	0	1	1	no
XLOC_001460	XLOC_001460	LOC645359	1:13216687-13219694	RCC4_EV	RCC4_VHL	NOTEST	0	0	0	0	1	1	no
XLOC_001461	XLOC_001461	PRAMEF3	1:13328195-13331692	RCC4_EV	RCC4_VHL	NOTEST	0	0	0	0	1	1	no
XLOC_001462	XLOC_001462	PRAMEF8	1:13386645-13390765	RCC4_EV	RCC4_VHL	NOTEST	0	0	0	0	1	1	no
XLOC_001463	XLOC_001463	PRAMEF13	1:13447413-13452656	RCC4_EV	RCC4_VHL	NOTEST	0	0	0	0	1	1	no
XLOC_001464	XLOC_001464	PRAMEF18	1:13474052-13477569	RCC4_EV	RCC4_VHL	NOTEST	0	0	0	0	1	1	no
XLOC_001465	XLOC_001465	PRAMEF24	1:13607699-13610549	RCC4_EV	RCC4_VHL	NOTEST	0	0	0	0	1	1	no
XLOC_001466	XLOC_001466	PRAMEF14	1:13668268-13673511	RCC4_EV	RCC4_VHL	NOTEST	0	0	0	0	1	1	no
XLOC_001467	XLOC_001467	PRAMEF19	1:13694888-13698405	RCC4_EV	RCC4_VHL	NOTEST	0	0	0	0	1	1	no
XLOC_001468	XLOC_001468	LRRC38	1:13801444-13840242	RCC4_EV	RCC4_VHL	NOTEST	0	0	0	0	1	1	no
XLOC_001469	XLOC_001469	-	1:14602805-14609377	RCC4_EV	RCC4_VHL	OK	0.598189	1.53465	1.35924	1.5275	0.1107	0.999269	no
XLOC_001470	XLOC_001470	C1orf126	1:14925212-15478960	RCC4_EV	RCC4_VHL	NOTEST	0.069271	0.0585667	-0.24217	0	1	1	no
XLOC_001471	XLOC_001471	CASP9	1:15802595-15851285	RCC4_EV	RCC4_VHL	OK	6.47398	8.21388	0.34341	0.933603	0.3321	0.999269	no
XLOC_001472	XLOC_001472	AGMAT	1:15853261-15911605	RCC4_EV	RCC4_VHL	NOTEST	0.0373673	0.0740041	0.985831	0	1	1	no
XLOC_001473	XLOC_001473	-	1:16115312-16117100	RCC4_EV	RCC4_VHL	OK	2.26812	4.08731	0.849655	1.58097	0.10485	0.999269	no
XLOC_001474	XLOC_001474	-	1:16118169-16126749	RCC4_EV	RCC4_VHL	OK	1.00225	2.14989	1.10102	1.8629	0.06625	0.999269	no
XLOC_001475	XLOC_001475	UQCRHL	1:16133656-16134194	RCC4_EV	RCC4_VHL	NOTEST	0	0.118021	inf	0	1	1	no
XLOC_001476	XLOC_001476	FLJ37453	1:16160709-16266950	RCC4_EV	RCC4_VHL	OK	0.424929	0.4584	0.109383	0.0497626	0.96795	0.999269	no
XLOC_001477	XLOC_001477	ZBTB17	1:16268363-16302627	RCC4_EV	RCC4_VHL	OK	10.249	8.83547	-0.214107	-0.64041	0.5159	0.999269	no
XLOC_001478	XLOC_001478	HSPB7	1:16340522-16345285	RCC4_EV	RCC4_VHL	NOTEST	0	0	0	0	1	1	no
XLOC_001479	XLOC_001479	FAM131C	1:16384263-16400127	RCC4_EV	RCC4_VHL	NOTEST	0.018354	0.0181428	-0.0167	0	1	1	no
XLOC_001480	XLOC_001480	EPHA2	1:16450831-16483824	RCC4_EV	RCC4_VHL	OK	32.7383	34.5282	0.0767972	0.276332	0.78765	0.999269	no
XLOC_001481	XLOC_001481	ARHGEF19	1:16524385-16539104	RCC4_EV	RCC4_VHL	OK	1.85121	2.33594	0.335538	0.605742	0.536	0.999269	no
XLOC_001482	XLOC_001482	RSG1	1:16555175-16563694	RCC4_EV	RCC4_VHL	OK	2.03955	2.42015	0.246843	0.642711	0.5113	0.999269	no
XLOC_001483	XLOC_001483	FBXO42	1:16573463-16678970	RCC4_EV	RCC4_VHL	OK	4.74697	4.24695	-0.16058	-0.433101	0.6564	0.999269	no
XLOC_001484	XLOC_001484	SPATA21	1:16725137-16763919	RCC4_EV	RCC4_VHL	NOTEST	0	0	0	0	1	1	no
XLOC_001485	XLOC_001485	CROCCP3	1:16793930-16819196	RCC4_EV	RCC4_VHL	OK	0.470246	0.431592	-0.123749	-0.251485	0.8076	0.999269	no
XLOC_001486	XLOC_001486	RNU1-1	1:16840616-16840780	RCC4_EV	RCC4_VHL	NOTEST	0	0	0	0	1	1	no
XLOC_001487	XLOC_001487	NBPF1	1:16890411-16940070	RCC4_EV	RCC4_VHL	OK	13.2641	12.6048	-0.0735477	-0.232198	0.80815	0.999269	no
XLOC_001488	XLOC_001488	CROCCP2	1:16944185-16961665	RCC4_EV	RCC4_VHL	OK	3.80297	3.66179	-0.0545761	-0.131769	0.89465	0.999269	no
XLOC_001489	XLOC_001489	-	1:16969261-16976917	RCC4_EV	RCC4_VHL	OK	0.420438	0.695926	0.727042	0.974917	0.4459	0.999269	no
XLOC_001490	XLOC_001490	RNU1-3	1:16993279-16993443	RCC4_EV	RCC4_VHL	NOTEST	0	0	0	0	1	1	no
XLOC_001491	XLOC_001491	ESPNP	1:17017712-17046652	RCC4_EV	RCC4_VHL	NOTEST	0	0	0	0	1	1	no
XLOC_001492	XLOC_001492	LOC729587	1:17060446-17060956	RCC4_EV	RCC4_VHL	NOTEST	0	0	0	0	1	1	no
XLOC_001493	XLOC_001493	MST1P9	1:17081400-17090975	RCC4_EV	RCC4_VHL	NOTEST	0.0493504	0.0423752	-0.219844	0	1	1	no
XLOC_001494	XLOC_001494	MIR3675	1:17185443-17185516	RCC4_EV	RCC4_VHL	NOTEST	0	0	0	0	1	1	no
XLOC_001495	XLOC_001495	LOC100506687	1:17215033-17216161	RCC4_EV	RCC4_VHL	NOTEST	0	0	0	0	1	1	no
XLOC_001496	XLOC_001496	MFAP2	1:17300996-17308081	RCC4_EV	RCC4_VHL	NOTEST	0	0.0307244	inf	0	1	1	no
XLOC_001497	XLOC_001497	ATP13A2	1:17312451-17338448	RCC4_EV	RCC4_VHL	OK	10.4208	12.0421	0.208631	0.678607	0.4881	0.999269	no
XLOC_001498	XLOC_001498	SDHB	1:17345216-17380665	RCC4_EV	RCC4_VHL	OK	67.7141	75.0095	0.147617	0.600946	0.61465	0.999269	no
XLOC_001499	XLOC_001499	PADI2	1:17393255-17445948	RCC4_EV	RCC4_VHL	NOTEST	0	0	0	0	1	1	no
XLOC_001500	XLOC_001500	-	1:17489512-17494333	RCC4_EV	RCC4_VHL	OK	0.302633	0.298914	-0.0178395	-0.0257184	0.97215	0.999269	no
XLOC_001501	XLOC_001501	PADI1	1:17531620-17572501	RCC4_EV	RCC4_VHL	OK	0.430113	1.94854	2.17961	1.93198	0.1317	0.999269	no
XLOC_001502	XLOC_001502	RCC2	1:17733250-17766259	RCC4_EV	RCC4_VHL	OK	39.9735	36.4967	-0.131278	-0.447265	0.65035	0.999269	no
XLOC_001503	XLOC_001503	TAS1R2	1:19166092-19186155	RCC4_EV	RCC4_VHL	NOTEST	0	0	0	0	1	1	no
XLOC_001504	XLOC_001504	ALDH4A1	1:19197923-19229293	RCC4_EV	RCC4_VHL	OK	4.66056	5.73268	0.298705	0.840224	0.38445	0.999269	no
XLOC_001505	XLOC_001505	MIR1290	1:19197923-19229293	RCC4_EV	RCC4_VHL	NOTEST	0	0	0	0	1	1	no
XLOC_001506	XLOC_001506	IFFO2	1:19230773-19282826	RCC4_EV	RCC4_VHL	OK	14.0523	10.8865	-0.368273	-1.27481	0.2077	0.999269	no
XLOC_001507	XLOC_001507	UBR4	1:19400999-19536746	RCC4_EV	RCC4_VHL	OK	23.1173	22.3667	-0.0476213	-0.152717	0.8702	0.999269	no
XLOC_001508	XLOC_001508	KIAA0090	1:19536906-19578046	RCC4_EV	RCC4_VHL	OK	19.0416	18.3533	-0.053116	-0.179215	0.8579	0.999269	no
XLOC_001509	XLOC_001509	AKR7L	1:19593793-19600568	RCC4_EV	RCC4_VHL	NOTEST	0	0	0	0	1	1	no
XLOC_001510	XLOC_001510	AKR7A3	1:19609056-19615280	RCC4_EV	RCC4_VHL	NOTEST	0.066061	0.0912778	0.466465	0	1	1	no
XLOC_001511	XLOC_001511	LOC100506730	1:19619740-19622230	RCC4_EV	RCC4_VHL	OK	0.644378	0.375495	-0.779116	-1.41479	0.1946	0.999269	no
XLOC_001512	XLOC_001512	AKR7A2	1:19630458-19638640	RCC4_EV	RCC4_VHL	OK	28.8246	30.2993	0.0719851	0.267342	0.8126	0.999269	no
XLOC_001513	XLOC_001513	CAPZB	1:19665266-19812066	RCC4_EV	RCC4_VHL	OK	145.117	153.183	0.078044	0.299646	0.78815	0.999269	no
XLOC_001514	XLOC_001514	LOC644075	1:19665266-19812066	RCC4_EV	RCC4_VHL	OK	0.167069	0.220548	0.400648	0.0674708	0.722	0.999269	no
XLOC_001515	XLOC_001515	TMCO4	1:20008705-20126920	RCC4_EV	RCC4_VHL	OK	5.63623	6.22448	0.143224	0.416041	0.6643	0.999269	no
XLOC_001516	XLOC_001516	RNF186	1:20140521-20141771	RCC4_EV	RCC4_VHL	NOTEST	0.0130995	0	#NAME?	0	1	1	no
XLOC_001517	XLOC_001517	PLA2G2E	1:20246799-20250110	RCC4_EV	RCC4_VHL	NOTEST	0	0	0	0	1	1	no
XLOC_001518	XLOC_001518	PLA2G2A	1:20301923-20306932	RCC4_EV	RCC4_VHL	OK	0	0.24625	inf	nan	5e-05	0.0149741	yes
XLOC_001519	XLOC_001519	PLA2G2D	1:20438431-20446008	RCC4_EV	RCC4_VHL	NOTEST	0	0	0	0	1	1	no
XLOC_001520	XLOC_001520	PLA2G2C	1:20490483-20501687	RCC4_EV	RCC4_VHL	NOTEST	0	0	0	0	1	1	no
XLOC_001521	XLOC_001521	LOC339505	1:20686293-20755287	RCC4_EV	RCC4_VHL	NOTEST	0.0038521	0	#NAME?	0	1	1	no
XLOC_001522	XLOC_001522	CAMK2N1	1:20808883-20812728	RCC4_EV	RCC4_VHL	OK	2.07699	1.47804	-0.490811	-1.16252	0.27825	0.999269	no
XLOC_001523	XLOC_001523	MUL1	1:20825940-20834674	RCC4_EV	RCC4_VHL	OK	12.1232	13.2612	0.129448	0.44037	0.68165	0.999269	no
XLOC_001524	XLOC_001524	DDOST	1:20978259-20988037	RCC4_EV	RCC4_VHL	OK	102.25	115.802	0.179563	0.675909	0.5352	0.999269	no
XLOC_001525	XLOC_001525	KIF17	1:20990506-21044317	RCC4_EV	RCC4_VHL	NOTEST	0.131477	0.11322	-0.215683	0	1	1	no
XLOC_001526	XLOC_001526	SH2D5	1:21046224-21059284	RCC4_EV	RCC4_VHL	OK	5.32359	5.85748	0.137878	0.384292	0.6983	0.999269	no
XLOC_001527	XLOC_001527	HP1BP3	1:21069170-21113821	RCC4_EV	RCC4_VHL	OK	23.1813	19.528	-0.247413	-0.830129	0.40175	0.999269	no
XLOC_001528	XLOC_001528	EIF4G3	1:21132750-21503427	RCC4_EV	RCC4_VHL	OK	8.54997	8.52164	-0.00478748	-0.0151386	0.9882	0.999269	no
XLOC_001529	XLOC_001529	MIR1256	1:21132750-21503427	RCC4_EV	RCC4_VHL	NOTEST	0	0	0	0	1	1	no
XLOC_001530	XLOC_001530	ECE1	1:21543739-21672034	RCC4_EV	RCC4_VHL	OK	10.378	7.73938	-0.423237	-1.4292	0.1586	0.999269	no
XLOC_001531	XLOC_001531	LOC100652932	1:21766581-21811393	RCC4_EV	RCC4_VHL	NOTEST	0.120489	0.0392279	-1.61894	0	1	1	no
XLOC_001532	XLOC_001532	RAP1GAP	1:21922707-21995856	RCC4_EV	RCC4_VHL	OK	0.538319	1.29832	1.27011	2.56508	0.01025	0.63817	no
XLOC_001533	XLOC_001533	USP48	1:22004790-22109688	RCC4_EV	RCC4_VHL	OK	10.6551	10.2513	-0.0557365	-0.175609	0.85765	0.999269	no
XLOC_001534	XLOC_001534	HSPG2	1:22138757-22263750	RCC4_EV	RCC4_VHL	OK	24.307	22.2747	-0.125966	-0.423398	0.664	0.999269	no
XLOC_001535	XLOC_001535	WNT4	1:22443797-22469519	RCC4_EV	RCC4_VHL	NOTEST	0.0149017	0.0442846	1.57132	0	1	1	no
XLOC_001536	XLOC_001536	MIR4253	1:23037330-23241823	RCC4_EV	RCC4_VHL	NOTEST	0	0	0	0	1	1	no
XLOC_001537	XLOC_001537	LOC729059	1:23337326-23342343	RCC4_EV	RCC4_VHL	NOTEST	0.219294	0.0855539	-1.35796	0	1	1	no
XLOC_001538	XLOC_001538	MIR4419A	1:23345940-23410184	RCC4_EV	RCC4_VHL	NOTEST	0	0	0	0	1	1	no
XLOC_001539	XLOC_001539	LUZP1	1:23410515-23495351	RCC4_EV	RCC4_VHL	OK	16.6631	14.8276	-0.168376	-0.571157	0.5541	0.999269	no
XLOC_001540	XLOC_001540	HTR1D	1:23518387-23521222	RCC4_EV	RCC4_VHL	NOTEST	0.0418822	0.0518297	0.307441	0	1	1	no
XLOC_001541	XLOC_001541	-	1:23607916-23612778	RCC4_EV	RCC4_VHL	OK	0.551511	0.566236	0.0380145	0.0655976	0.94685	0.999269	no
XLOC_001542	XLOC_001542	HNRNPR	1:23636275-23670853	RCC4_EV	RCC4_VHL	OK	78.917	76.3885	-0.046981	-0.158871	0.86845	0.999269	no
XLOC_001543	XLOC_001543	ZNF436	1:23685940-23698332	RCC4_EV	RCC4_VHL	OK	2.85448	2.43768	-0.227721	-0.602324	0.5456	0.999269	no
XLOC_001544	XLOC_001544	TCEA3	1:23707554-23751261	RCC4_EV	RCC4_VHL	OK	0.350047	0.400629	0.19472	0.241848	0.8061	0.999269	no
XLOC_001545	XLOC_001545	ASAP3	1:23755055-23810750	RCC4_EV	RCC4_VHL	OK	0.214315	0.212316	-0.0135185	-0.0211375	0.9852	0.999269	no
XLOC_001546	XLOC_001546	E2F2	1:23832919-23857712	RCC4_EV	RCC4_VHL	OK	1.30527	1.07424	-0.281031	-0.689959	0.50475	0.999269	no
XLOC_001547	XLOC_001547	ID3	1:23884408-23886322	RCC4_EV	RCC4_VHL	OK	67.6335	74.042	0.130605	0.521928	0.65165	0.999269	no
XLOC_001548	XLOC_001548	LOC100506963	1:24069855-24104787	RCC4_EV	RCC4_VHL	OK	5.4408	5.80941	0.0945743	0.095817	0.92385	0.999269	no
XLOC_001549	XLOC_001549	LOC100509213	1:24104856-24122029	RCC4_EV	RCC4_VHL	OK	4.09854	4.05848	-0.014169	-0.016206	0.98965	0.999269	no
XLOC_001550	XLOC_001550	GALE	1:24122086-24127294	RCC4_EV	RCC4_VHL	OK	26.0506	31.9956	0.296555	0.94364	0.339	0.999269	no
XLOC_001551	XLOC_001551	HMGCL	1:24128366-24151949	RCC4_EV	RCC4_VHL	OK	8.77524	11.6802	0.412559	1.13922	0.24285	0.999269	no
XLOC_001552	XLOC_001552	FUCA1	1:24171566-24194859	RCC4_EV	RCC4_VHL	OK	9.69403	14.6483	0.595563	1.79424	0.06645	0.999269	no
XLOC_001553	XLOC_001553	CNR2	1:24200459-24239817	RCC4_EV	RCC4_VHL	NOTEST	0.00874723	0	#NAME?	0	1	1	no
XLOC_001554	XLOC_001554	SRSF10	1:24292934-24306953	RCC4_EV	RCC4_VHL	OK	36.7159	34.4494	-0.0919293	-0.30172	0.755	0.999269	no
XLOC_001555	XLOC_001555	MYOM3	1:24382529-24438665	RCC4_EV	RCC4_VHL	OK	2.20486	2.39324	0.11828	0.322835	0.74855	0.999269	no
XLOC_001556	XLOC_001556	IL22RA1	1:24446260-24469775	RCC4_EV	RCC4_VHL	NOTEST	0.00999	0.0395645	1.98565	0	1	1	no
XLOC_001557	XLOC_001557	IL28RA	1:24480646-24513765	RCC4_EV	RCC4_VHL	OK	0.433503	0.47968	0.14603	0.277115	0.7785	0.999269	no
XLOC_001558	XLOC_001558	C1orf201	1:24645811-24741587	RCC4_EV	RCC4_VHL	OK	4.21763	3.3927	-0.313999	-0.805512	0.4113	0.999269	no
XLOC_001559	XLOC_001559	LOC100506985	1:24829345-24882515	RCC4_EV	RCC4_VHL	OK	1.80265	1.52426	-0.242014	-0.42222	0.66475	0.999269	no
XLOC_001560	XLOC_001560	RUNX3	1:25226001-25291501	RCC4_EV	RCC4_VHL	NOTEST	0	0.02352	inf	0	1	1	no
XLOC_001561	XLOC_001561	SYF2	1:25548766-25559013	RCC4_EV	RCC4_VHL	OK	15.0084	15.4772	0.0443663	0.134322	0.8925	0.999269	no
XLOC_001562	XLOC_001562	C1orf63	1:25568739-25573985	RCC4_EV	RCC4_VHL	OK	14.1913	16.482	0.215893	0.640552	0.5101	0.999269	no
XLOC_001563	XLOC_001563	RHCE	1:25664788-25747363	RCC4_EV	RCC4_VHL	NOTEST	0.0873362	0.0862559	-0.0179562	0	1	1	no
XLOC_001564	XLOC_001564	LOC100507013	1:25943958-26111258	RCC4_EV	RCC4_VHL	NOTEST	0	0	0	0	1	1	no
XLOC_001565	XLOC_001565	LOC646471	1:26146396-26159433	RCC4_EV	RCC4_VHL	OK	0.195849	0.162315	-0.270945	-0.14618	0.89705	0.999269	no
XLOC_001566	XLOC_001566	C1orf135	1:26160496-26185848	RCC4_EV	RCC4_VHL	OK	2.73305	2.67416	-0.0314307	-0.079627	0.94205	0.999269	no
XLOC_001567	XLOC_001567	PAQR7	1:26187974-26202659	RCC4_EV	RCC4_VHL	OK	9.41687	9.00931	-0.0638316	-0.192135	0.8443	0.999269	no
XLOC_001568	XLOC_001568	STMN1	1:26210676-26233368	RCC4_EV	RCC4_VHL	OK	76.431	72.5132	-0.075913	-0.260064	0.78805	0.999269	no
XLOC_001569	XLOC_001569	PAFAH2	1:26286257-26324648	RCC4_EV	RCC4_VHL	OK	1.92148	2.34545	0.287652	0.67077	0.5206	0.999269	no
XLOC_001570	XLOC_001570	SLC30A2	1:26364513-26372604	RCC4_EV	RCC4_VHL	NOTEST	0	0	0	0	1	1	no
XLOC_001571	XLOC_001571	TRIM63	1:26377797-26394121	RCC4_EV	RCC4_VHL	NOTEST	0	0	0	0	1	1	no
XLOC_001572	XLOC_001572	UBXN11	1:26608766-26647014	RCC4_EV	RCC4_VHL	OK	4.58801	3.91379	-0.229302	-0.578911	0.5684	0.999269	no
XLOC_001573	XLOC_001573	AIM1L	1:26648349-26680621	RCC4_EV	RCC4_VHL	NOTEST	0.0355801	0.0379711	0.0938332	0	1	1	no
XLOC_001574	XLOC_001574	ZNF683	1:26688124-26699266	RCC4_EV	RCC4_VHL	NOTEST	0	0	0	0	1	1	no
XLOC_001575	XLOC_001575	GPN2	1:27202669-27216869	RCC4_EV	RCC4_VHL	OK	11.8679	12.4357	0.0674182	0.180088	0.8574	0.999269	no
XLOC_001576	XLOC_001576	GPATCH3	1:27216977-27226962	RCC4_EV	RCC4_VHL	OK	7.1314	7.43352	0.0598601	0.163971	0.8678	0.999269	no
XLOC_001577	XLOC_001577	NR0B2	1:27237974-27240567	RCC4_EV	RCC4_VHL	NOTEST	0	0.012678	inf	0	1	1	no
XLOC_001578	XLOC_001578	C1orf172	1:27276046-27286901	RCC4_EV	RCC4_VHL	NOTEST	0	0	0	0	1	1	no
XLOC_001579	XLOC_001579	OSTCP2	1:27312387-27312843	RCC4_EV	RCC4_VHL	NOTEST	0	0	0	0	1	1	no
XLOC_001580	XLOC_001580	FAM46B	1:27331510-27339333	RCC4_EV	RCC4_VHL	NOTEST	0.0380568	0.0251069	-0.600071	0	1	1	no
XLOC_001581	XLOC_001581	SLC9A1	1:27425299-27481451	RCC4_EV	RCC4_VHL	OK	7.65121	8.30676	0.118599	0.395139	0.6966	0.999269	no
XLOC_001582	XLOC_001582	MAP3K6	1:27681669-27693337	RCC4_EV	RCC4_VHL	OK	3.28396	3.43577	0.0651975	0.189043	0.8565	0.999269	no
XLOC_001583	XLOC_001583	FCN3	1:27695600-27701315	RCC4_EV	RCC4_VHL	NOTEST	0	0	0	0	1	1	no
XLOC_001584	XLOC_001584	CD164L2	1:27705595-27709805	RCC4_EV	RCC4_VHL	NOTEST	0	0	0	0	1	1	no
XLOC_001585	XLOC_001585	WASF2	1:27730733-27816678	RCC4_EV	RCC4_VHL	OK	36.8027	33.6873	-0.127608	-0.437209	0.66015	0.999269	no
XLOC_001586	XLOC_001586	AHDC1	1:27860755-27930664	RCC4_EV	RCC4_VHL	OK	2.65271	2.47007	-0.102918	-0.295909	0.76845	0.999269	no
XLOC_001587	XLOC_001587	FGR	1:27938799-27961727	RCC4_EV	RCC4_VHL	NOTEST	0.0123753	0	#NAME?	0	1	1	no
XLOC_001588	XLOC_001588	IFI6	1:27992571-27998724	RCC4_EV	RCC4_VHL	OK	12.9596	13.4729	0.0560396	0.141325	0.88375	0.999269	no
XLOC_001589	XLOC_001589	RPA2	1:28218048-28241236	RCC4_EV	RCC4_VHL	OK	17.5091	15.4539	-0.180135	-0.621611	0.5792	0.999269	no
XLOC_001590	XLOC_001590	EYA3	1:28296731-28415206	RCC4_EV	RCC4_VHL	OK	9.25321	9.60537	0.0538874	0.180161	0.85145	0.999269	no
XLOC_001591	XLOC_001591	LOC653566	1:28421445-28423069	RCC4_EV	RCC4_VHL	OK	1.86659	1.51021	-0.305654	-0.685682	0.547	0.999269	no
XLOC_001592	XLOC_001592	PTAFR	1:28473676-28520447	RCC4_EV	RCC4_VHL	NOTEST	0.0466427	0.0604244	0.373481	0	1	1	no
XLOC_001593	XLOC_001593	DNAJC8	1:28526788-28559542	RCC4_EV	RCC4_VHL	OK	60.584	59.9211	-0.0158729	-0.0540197	0.9548	0.999269	no
XLOC_001594	XLOC_001594	SNHG12,SNORA61	1:28879433-28908525	RCC4_EV	RCC4_VHL	OK	11.4745	7.71882	-0.571984	-0.203724	0.48745	0.999269	no
XLOC_001595	XLOC_001595	SNORD99	1:28879433-28908525	RCC4_EV	RCC4_VHL	NOTEST	0	0	0	0	1	1	no
XLOC_001596	XLOC_001596	SNORA44	1:28879433-28908525	RCC4_EV	RCC4_VHL	NOTEST	0	0	0	0	1	1	no
XLOC_001597	XLOC_001597	SNORA16A	1:28879433-28908525	RCC4_EV	RCC4_VHL	OK	11.552	0	#NAME?	nan	0.1207	0.999269	no
XLOC_001598	XLOC_001598	TAF12	1:28929607-28969604	RCC4_EV	RCC4_VHL	OK	16.0064	20.9338	0.387184	1.11058	0.25625	0.999269	no
XLOC_001599	XLOC_001599	TMEM200B	1:29213602-29450421	RCC4_EV	RCC4_VHL	OK	10.2616	9.19638	-0.158118	-0.401106	0.6825	0.999269	no
XLOC_001600	XLOC_001600	SRSF4	1:29474249-29508637	RCC4_EV	RCC4_VHL	OK	35.2836	30.0769	-0.230342	-0.847057	0.42995	0.999269	no
XLOC_001601	XLOC_001601	MECR	1:29519384-29557454	RCC4_EV	RCC4_VHL	OK	4.96433	4.7553	-0.0620642	-0.163875	0.8702	0.999269	no
XLOC_001602	XLOC_001602	MATN1	1:31184123-31199593	RCC4_EV	RCC4_VHL	NOTEST	0.0409229	0.0448595	0.132506	0	1	1	no
XLOC_001603	XLOC_001603	LAPTM5	1:31205314-31230683	RCC4_EV	RCC4_VHL	OK	0.0135168	0.200607	3.89155	2.529	0.1706	0.999269	no
XLOC_001604	XLOC_001604	MIR4420	1:31205314-31230683	RCC4_EV	RCC4_VHL	NOTEST	0	0	0	0	1	1	no
XLOC_001605	XLOC_001605	SDC3	1:31342312-31382002	RCC4_EV	RCC4_VHL	OK	32.7405	26.8257	-0.28746	-0.979533	0.3165	0.999269	no
XLOC_001606	XLOC_001606	PUM1	1:31404350-31538643	RCC4_EV	RCC4_VHL	OK	20.2755	18.8691	-0.103708	-0.366118	0.71515	0.999269	no
XLOC_001607	XLOC_001607	SNORD103A	1:31404350-31538643	RCC4_EV	RCC4_VHL	NOTEST	0	0	0	0	1	1	no
XLOC_001608	XLOC_001608	SNORD103B	1:31404350-31538643	RCC4_EV	RCC4_VHL	NOTEST	0	0	0	0	1	1	no
XLOC_001609	XLOC_001609	SNORD85	1:31404350-31538643	RCC4_EV	RCC4_VHL	NOTEST	0	0	0	0	1	1	no
XLOC_001610	XLOC_001610	NKAIN1	1:31652591-31712734	RCC4_EV	RCC4_VHL	NOTEST	0.111502	0.0551975	-1.01439	0	1	1	no
XLOC_001611	XLOC_001611	SNRNP40	1:31732414-31769652	RCC4_EV	RCC4_VHL	OK	24.0077	22.2907	-0.107055	-0.341326	0.7305	0.999269	no
XLOC_001612	XLOC_001612	FABP3	1:31838099-31845923	RCC4_EV	RCC4_VHL	OK	0.41367	0.181304	-1.19007	-1.54232	0.22845	0.999269	no
XLOC_001613	XLOC_001613	-	1:32034127-32038159	RCC4_EV	RCC4_VHL	OK	0.571748	0.912512	0.674465	1.15982	0.2407	0.999269	no
XLOC_001614	XLOC_001614	PEF1	1:32095462-32110838	RCC4_EV	RCC4_VHL	OK	31.1242	35.6448	0.195654	0.659615	0.5028	0.999269	no
XLOC_001615	XLOC_001615	COL16A1	1:32117847-32169768	RCC4_EV	RCC4_VHL	OK	0.955523	0.439526	-1.12034	-1.91931	0.0535	0.999269	no
XLOC_001616	XLOC_001616	BAI2	1:32192717-32229648	RCC4_EV	RCC4_VHL	OK	0.11519	0.205925	0.838103	1.27531	0.1981	0.999269	no
XLOC_001617	XLOC_001617	MIR4254	1:32192717-32229648	RCC4_EV	RCC4_VHL	NOTEST	0	0	0	0	1	1	no
XLOC_001618	XLOC_001618	SPOCD1	1:32256024-32281580	RCC4_EV	RCC4_VHL	OK	8.06685	7.50282	-0.104573	-0.292253	0.7597	0.999269	no
XLOC_001619	XLOC_001619	PTP4A2	1:32372021-32403988	RCC4_EV	RCC4_VHL	OK	54.2521	52.1837	-0.0560788	-0.201346	0.8506	0.999269	no
XLOC_001620	XLOC_001620	LOC100652828	1:32573643-32645099	RCC4_EV	RCC4_VHL	OK	15.9427	15.5203	-0.0387389	-0.0481057	0.95805	0.999269	no
XLOC_001621	XLOC_001621	LOC100652837	1:32666201-32674288	RCC4_EV	RCC4_VHL	OK	0.737378	0.341329	-1.11124	-0.715143	0.64615	0.999269	no
XLOC_001622	XLOC_001622	TMEM234	1:32681797-32687926	RCC4_EV	RCC4_VHL	OK	6.62158	7.35869	0.152275	0.442292	0.7146	0.999269	no
XLOC_001623	XLOC_001623	MTMR9LP	1:32697260-32707311	RCC4_EV	RCC4_VHL	NOTEST	0.0194753	0.0321188	0.721773	0	1	1	no
XLOC_001624	XLOC_001624	MARCKSL1	1:32799439-32801834	RCC4_EV	RCC4_VHL	OK	46.6184	41.6421	-0.162859	-0.536224	0.5785	0.999269	no
XLOC_001625	XLOC_001625	LOC100128071	1:32826870-32827844	RCC4_EV	RCC4_VHL	OK	0.959576	1.42623	0.57174	1.123	0.4161	0.999269	no
XLOC_001626	XLOC_001626	BSDC1	1:32830703-32860062	RCC4_EV	RCC4_VHL	OK	14.202	14.0821	-0.0122277	-0.0394579	0.96945	0.999269	no
XLOC_001627	XLOC_001627	ZBTB8OS	1:33086500-33116385	RCC4_EV	RCC4_VHL	OK	86.2975	91.2524	0.0805438	0.248823	0.7968	0.999269	no
XLOC_001628	XLOC_001628	SYNC	1:33116748-33170043	RCC4_EV	RCC4_VHL	OK	84.0154	83.7273	-0.00495548	-0.0101732	0.99245	0.999269	no
XLOC_001629	XLOC_001629	-	1:33170670-33190904	RCC4_EV	RCC4_VHL	OK	0.183814	0.296456	0.689573	0.847973	0.5066	0.999269	no
XLOC_001630	XLOC_001630	YARS	1:33240839-33324476	RCC4_EV	RCC4_VHL	OK	181.369	179.175	-0.0175553	-0.057404	0.95575	0.999269	no
XLOC_001631	XLOC_001631	FNDC5	1:33327868-33338082	RCC4_EV	RCC4_VHL	NOTEST	0.0831994	0.087225	0.0681683	0	1	1	no
XLOC_001632	XLOC_001632	TMEM54	1:33352097-33366953	RCC4_EV	RCC4_VHL	OK	173.279	179.498	0.0508719	0.173478	0.86095	0.999269	no
XLOC_001633	XLOC_001633	RNF19B	1:33394606-33430472	RCC4_EV	RCC4_VHL	OK	19.6317	22.3112	0.184579	0.626318	0.54045	0.999269	no
XLOC_001634	XLOC_001634	LOC100505584	1:33394606-33430472	RCC4_EV	RCC4_VHL	OK	0	1.63451	inf	nan	0.12035	0.999269	no
XLOC_001635	XLOC_001635	AK2	1:33473540-33502512	RCC4_EV	RCC4_VHL	OK	152.712	130.314	-0.228813	-0.732644	0.45625	0.999269	no
XLOC_001636	XLOC_001636	TRIM62	1:33610901-33647671	RCC4_EV	RCC4_VHL	OK	4.64718	5.93201	0.352167	1.02575	0.2896	0.999269	no
XLOC_001637	XLOC_001637	-	1:33775869-33778492	RCC4_EV	RCC4_VHL	OK	0.300279	0.1563	-0.941984	-1.29113	0.2438	0.999269	no
XLOC_001638	XLOC_001638	PHC2	1:33789223-33841194	RCC4_EV	RCC4_VHL	OK	133.767	110.642	-0.273828	-0.990308	0.3488	0.999269	no
XLOC_001639	XLOC_001639	CSMD2	1:33979608-34631443	RCC4_EV	RCC4_VHL	NOTEST	0	0.0021228	inf	0	1	1	no
XLOC_001640	XLOC_001640	MIR552	1:35135199-35135295	RCC4_EV	RCC4_VHL	NOTEST	0	0	0	0	1	1	no
XLOC_001641	XLOC_001641	-	1:35175685-35178478	RCC4_EV	RCC4_VHL	OK	0.158391	0.168382	0.0882523	0.120305	0.91155	0.999269	no
XLOC_001642	XLOC_001642	C1orf212	1:35315962-35325417	RCC4_EV	RCC4_VHL	OK	13.9141	13.7063	-0.0217075	-0.0727379	0.94275	0.999269	no
XLOC_001643	XLOC_001643	DLGAP3	1:35331036-35370984	RCC4_EV	RCC4_VHL	NOTEST	0.0244481	0.0363221	0.571128	0	1	1	no
XLOC_001644	XLOC_001644	LOC653160	1:35439340-35445657	RCC4_EV	RCC4_VHL	OK	2.71743	2.41056	-0.172878	-0.391676	0.69845	0.999269	no
XLOC_001645	XLOC_001645	ZMYM6NB	1:35447126-35450948	RCC4_EV	RCC4_VHL	OK	34.5857	39.2595	0.182867	0.710689	0.57295	0.999269	no
XLOC_001646	XLOC_001646	ZMYM6	1:35451765-35513205	RCC4_EV	RCC4_VHL	OK	8.39869	8.33567	-0.0108673	-0.0336148	0.97395	0.999269	no
XLOC_001647	XLOC_001647	SFPQ	1:35641836-35658743	RCC4_EV	RCC4_VHL	OK	120.803	129.688	0.102386	0.345016	0.7267	0.999269	no
XLOC_001648	XLOC_001648	KIAA0319L	1:35899090-36023037	RCC4_EV	RCC4_VHL	OK	33.4295	36.1263	0.111928	0.401098	0.69015	0.999269	no
XLOC_001649	XLOC_001649	PSMB2	1:36065141-36107445	RCC4_EV	RCC4_VHL	OK	85.1309	88.7606	0.0602355	0.198809	0.83785	0.999269	no
XLOC_001650	XLOC_001650	C1orf216	1:36179476-36184790	RCC4_EV	RCC4_VHL	OK	14.6285	13.6341	-0.101563	-0.351449	0.7376	0.999269	no
XLOC_001651	XLOC_001651	CLSPN	1:36192787-36235745	RCC4_EV	RCC4_VHL	OK	17.8364	15.2351	-0.227429	-0.735008	0.45545	0.999269	no
XLOC_001652	XLOC_001652	COL8A2	1:36560841-36565850	RCC4_EV	RCC4_VHL	NOTEST	0.045508	0.077294	0.764237	0	1	1	no
XLOC_001653	XLOC_001653	TRAPPC3	1:36602172-36615067	RCC4_EV	RCC4_VHL	OK	68.1545	77.6778	0.188694	0.75673	0.5157	0.999269	no
XLOC_001654	XLOC_001654	FAM176B	1:36787631-36796160	RCC4_EV	RCC4_VHL	OK	18.8597	20.7661	0.138925	0.339569	0.72695	0.999269	no
XLOC_001655	XLOC_001655	STK40	1:36805223-36857123	RCC4_EV	RCC4_VHL	OK	42.3579	38.0965	-0.152972	-0.552791	0.5887	0.999269	no
XLOC_001656	XLOC_001656	LSM10	1:36859030-36863493	RCC4_EV	RCC4_VHL	OK	73.3347	97.6059	0.412473	1.7828	0.1667	0.999269	no
XLOC_001657	XLOC_001657	OSCP1	1:36883506-36916086	RCC4_EV	RCC4_VHL	OK	4.19083	4.33547	0.0489514	0.0988281	0.92015	0.999269	no
XLOC_001658	XLOC_001658	MRPS15	1:36921361-36930040	RCC4_EV	RCC4_VHL	OK	169.044	171.322	0.0193103	0.082742	0.94805	0.999269	no
XLOC_001659	XLOC_001659	CSF3R	1:36931643-36948915	RCC4_EV	RCC4_VHL	NOTEST	0	0.0127768	inf	0	1	1	no
XLOC_001660	XLOC_001660	GRIK3	1:37261127-37499844	RCC4_EV	RCC4_VHL	NOTEST	0	0.00151854	inf	0	1	1	no
XLOC_001661	XLOC_001661	LOC728431	1:37920479-37940044	RCC4_EV	RCC4_VHL	OK	5.90053	7.26838	0.300788	0.875313	0.4449	0.999269	no
XLOC_001662	XLOC_001662	MEAF6	1:37957731-37980410	RCC4_EV	RCC4_VHL	OK	52.1462	52.9771	0.022805	0.0577952	0.9504	0.999269	no
XLOC_001663	XLOC_001663	SNIP1	1:37999898-38019923	RCC4_EV	RCC4_VHL	OK	7.85337	7.83656	-0.00308984	-0.00888064	0.99235	0.999269	no
XLOC_001664	XLOC_001664	GNL2	1:38022519-38061586	RCC4_EV	RCC4_VHL	OK	57.0695	59.4279	0.0584227	0.188647	0.8508	0.999269	no
XLOC_001665	XLOC_001665	RSPO1	1:38076950-38100595	RCC4_EV	RCC4_VHL	NOTEST	0	0	0	0	1	1	no
XLOC_001666	XLOC_001666	C1orf109	1:38147241-38157920	RCC4_EV	RCC4_VHL	OK	7.01402	6.50583	-0.108508	-0.308605	0.74695	0.999269	no
XLOC_001667	XLOC_001667	EPHA10	1:38181645-38230824	RCC4_EV	RCC4_VHL	NOTEST	0.0905745	0.104773	0.210095	0	1	1	no
XLOC_001668	XLOC_001668	YRDC	1:38268613-38275126	RCC4_EV	RCC4_VHL	OK	14.9985	18.8646	0.330862	0.752774	0.4994	0.999269	no
XLOC_001669	XLOC_001669	MTF1	1:38275238-38325326	RCC4_EV	RCC4_VHL	OK	6.99224	6.37981	-0.132242	-0.441652	0.6485	0.999269	no
XLOC_001670	XLOC_001670	INPP5B	1:38326333-38412729	RCC4_EV	RCC4_VHL	OK	5.65033	5.427	-0.0581797	-0.174467	0.86095	0.999269	no
XLOC_001671	XLOC_001671	SF3A3	1:38422646-38455761	RCC4_EV	RCC4_VHL	OK	74.8044	77.8427	0.0574389	0.211406	0.8429	0.999269	no
XLOC_001672	XLOC_001672	FHL3	1:38462441-38471234	RCC4_EV	RCC4_VHL	OK	21.6597	19.9775	-0.11664	-0.36483	0.70925	0.999269	no
XLOC_001673	XLOC_001673	POU3F1	1:38509522-38512450	RCC4_EV	RCC4_VHL	NOTEST	0.00505714	0.00500696	-0.0143865	0	1	1	no
XLOC_001674	XLOC_001674	LOC339442	1:38674705-38680439	RCC4_EV	RCC4_VHL	NOTEST	0	0	0	0	1	1	no
XLOC_001675	XLOC_001675	RRAGC	1:39303961-39325414	RCC4_EV	RCC4_VHL	OK	26.3882	27.6709	0.0684749	0.219967	0.8217	0.999269	no
XLOC_001676	XLOC_001676	GJA9,MYCBP	1:39328161-39347298	RCC4_EV	RCC4_VHL	OK	22.1686	22.6245	0.029374	0.106242	0.92115	0.999269	no
XLOC_001677	XLOC_001677	RHBDL2	1:39351478-39407456	RCC4_EV	RCC4_VHL	OK	0.151505	0.266322	0.813802	1.07779	0.3384	0.999269	no
XLOC_001678	XLOC_001678	PPIEL	1:39957317-40254622	RCC4_EV	RCC4_VHL	OK	1.50317	1.40799	-0.094367	-0.0333657	0.9768	0.999269	no
XLOC_001679	XLOC_001679	PABPC4	1:39957317-40254622	RCC4_EV	RCC4_VHL	OK	94.3664	93.4547	-0.014007	-0.0406461	0.9698	0.999269	no
XLOC_001680	XLOC_001680	SNORA55	1:39957317-40254622	RCC4_EV	RCC4_VHL	OK	0	21.5554	inf	nan	0.01175	0.705567	no
XLOC_001681	XLOC_001681	HEYL	1:39957317-40254622	RCC4_EV	RCC4_VHL	NOTEST	0.0141314	0.0349669	1.30709	0	1	1	no
XLOC_001682	XLOC_001682	NT5C1A	1:39957317-40254622	RCC4_EV	RCC4_VHL	NOTEST	0.0304108	0	#NAME?	0	1	1	no
XLOC_001683	XLOC_001683	HPCAL4	1:39957317-40254622	RCC4_EV	RCC4_VHL	OK	0.323112	0.205559	-0.652486	-0.122723	0.7881	0.999269	no
XLOC_001684	XLOC_001684	BMP8B	1:39957317-40254622	RCC4_EV	RCC4_VHL	OK	7.85052	6.26001	-0.326625	-0.35849	0.7345	0.999269	no
XLOC_001685	XLOC_001685	OXCT2	1:39957317-40254622	RCC4_EV	RCC4_VHL	OK	1.03512	0.797	-0.377151	-0.0784916	0.88205	0.999269	no
XLOC_001686	XLOC_001686	-	1:40265057-40276353	RCC4_EV	RCC4_VHL	OK	0.731676	1.03748	0.503805	1.14092	0.2542	0.999269	no
XLOC_001687	XLOC_001687	TRIT1	1:40306702-40349197	RCC4_EV	RCC4_VHL	OK	31.2394	21.2475	-0.556073	-1.24344	0.2005	0.999269	no
XLOC_001688	XLOC_001688	MYCL1	1:40361095-40367687	RCC4_EV	RCC4_VHL	OK	1.0635	1.15559	0.119809	0.243178	0.8069	0.999269	no
XLOC_001689	XLOC_001689	PPT1	1:40538381-40563142	RCC4_EV	RCC4_VHL	OK	61.8266	56.775	-0.122972	-0.418328	0.67005	0.999269	no
XLOC_001690	XLOC_001690	COL9A2	1:40766162-40782939	RCC4_EV	RCC4_VHL	OK	0.241188	0.529032	1.1332	1.80022	0.0744	0.999269	no
XLOC_001691	XLOC_001691	LOC100286988	1:40839352-40888998	RCC4_EV	RCC4_VHL	NOTEST	0.0571642	0.140136	1.29365	0	1	1	no
XLOC_001692	XLOC_001692	RIMS3	1:41086351-41131324	RCC4_EV	RCC4_VHL	OK	0.823323	0.95638	0.216125	0.531156	0.6058	0.999269	no
XLOC_001693	XLOC_001693	LOC100130557	1:41154751-41237275	RCC4_EV	RCC4_VHL	OK	0.930052	1.00804	0.116166	0.0886373	0.9363	0.999269	no
XLOC_001694	XLOC_001694	CITED4	1:41326727-41328018	RCC4_EV	RCC4_VHL	OK	4.61509	4.7924	0.0543901	0.147529	0.90115	0.999269	no
XLOC_001695	XLOC_001695	SLFNL1	1:41480261-41707815	RCC4_EV	RCC4_VHL	OK	0.230859	0.251171	0.121654	0.0330873	0.92145	0.999269	no
XLOC_001696	XLOC_001696	SCMH1	1:41480261-41707815	RCC4_EV	RCC4_VHL	OK	27.2337	26.8418	-0.020915	-0.069187	0.9451	0.999269	no
XLOC_001697	XLOC_001697	EDN2	1:41944445-41950345	RCC4_EV	RCC4_VHL	OK	8.25266	7.4841	-0.14103	-0.353296	0.7204	0.999269	no
XLOC_001698	XLOC_001698	HIVEP3	1:41972291-42501596	RCC4_EV	RCC4_VHL	OK	2.83253	2.66165	-0.0897671	-0.170062	0.8601	0.999269	no
XLOC_001699	XLOC_001699	GUCA2A	1:42628361-42630395	RCC4_EV	RCC4_VHL	NOTEST	0	0.035565	inf	0	1	1	no
XLOC_001700	XLOC_001700	FOXJ3	1:42642209-42801548	RCC4_EV	RCC4_VHL	OK	15.0046	13.7027	-0.13094	-0.442985	0.64855	0.999269	no
XLOC_001701	XLOC_001701	ZMYND12	1:42895999-42921938	RCC4_EV	RCC4_VHL	OK	1.2963	2.58865	0.997797	2.03112	0.04425	0.999269	no
XLOC_001702	XLOC_001702	CLDN19	1:43198763-43205925	RCC4_EV	RCC4_VHL	NOTEST	0	0.0102726	inf	0	1	1	no
XLOC_001703	XLOC_001703	LEPRE1	1:43212005-43232755	RCC4_EV	RCC4_VHL	OK	64.5825	69.1285	0.0981384	0.335499	0.7271	0.999269	no
XLOC_001704	XLOC_001704	CCDC23	1:43272722-43312088	RCC4_EV	RCC4_VHL	OK	22.8934	18.5215	-0.305735	-0.928915	0.4698	0.999269	no
XLOC_001705	XLOC_001705	SLC2A1	1:43391045-43449029	RCC4_EV	RCC4_VHL	OK	347.152	122.459	-1.50328	-4.82431	5e-05	0.0149741	yes
XLOC_001706	XLOC_001706	EBNA1BP2	1:43629844-43676549	RCC4_EV	RCC4_VHL	OK	122.868	131.513	0.0980995	0.38965	0.73325	0.999269	no
XLOC_001707	XLOC_001707	C1orf210	1:43747553-43751288	RCC4_EV	RCC4_VHL	NOTEST	0	0.0112601	inf	0	1	1	no
XLOC_001708	XLOC_001708	MPL	1:43803474-43824462	RCC4_EV	RCC4_VHL	OK	0.181927	0.307876	0.75899	0.463578	0.68115	0.999269	no
XLOC_001709	XLOC_001709	ELOVL1	1:43829071-43833699	RCC4_EV	RCC4_VHL	OK	178.613	188.249	0.0758037	0.296949	0.79205	0.999269	no
XLOC_001710	XLOC_001710	MED8	1:43849587-43855483	RCC4_EV	RCC4_VHL	OK	67.9881	80.8761	0.250431	0.817332	0.39775	0.999269	no
XLOC_001711	XLOC_001711	HYI	1:43855555-43920289	RCC4_EV	RCC4_VHL	OK	30.5459	32.6278	0.0951223	0.181922	0.8551	0.999269	no
XLOC_001712	XLOC_001712	LOC100132774	1:44115796-44173012	RCC4_EV	RCC4_VHL	OK	1.29285	1.09929	-0.233985	-0.113558	0.916	0.999269	no
XLOC_001713	XLOC_001713	-	1:44403080-44409613	RCC4_EV	RCC4_VHL	OK	1.28887	0.707536	-0.865233	-2.01164	0.04445	0.999269	no
XLOC_001714	XLOC_001714	SLC6A9	1:44457279-44506314	RCC4_EV	RCC4_VHL	NOTEST	0.0183385	0.0409076	1.15749	0	1	1	no
XLOC_001715	XLOC_001715	ERI3	1:44686741-44821079	RCC4_EV	RCC4_VHL	OK	90.7717	103.662	0.191579	0.625002	0.5129	0.999269	no
XLOC_001716	XLOC_001716	RNF220	1:44870959-45117396	RCC4_EV	RCC4_VHL	OK	1.73878	1.15302	-0.592659	-0.409985	0.72245	0.999269	no
XLOC_001717	XLOC_001717	TMEM53	1:45119500-45140099	RCC4_EV	RCC4_VHL	OK	4.56419	5.99781	0.394076	1.10031	0.3326	0.999269	no
XLOC_001718	XLOC_001718	RNU5F-1	1:45140393-45191506	RCC4_EV	RCC4_VHL	NOTEST	0	0	0	0	1	1	no
XLOC_001719	XLOC_001719	RNU5D-1	1:45195716-45196840	RCC4_EV	RCC4_VHL	OK	0.922307	0.630904	-0.547826	-0.00147321	0.5228	0.999269	no
XLOC_001720	XLOC_001720	BEST4	1:45249256-45253426	RCC4_EV	RCC4_VHL	NOTEST	0.0072703	0.0215759	1.56933	0	1	1	no
XLOC_001721	XLOC_001721	TCTEX1D4	1:45266035-45272957	RCC4_EV	RCC4_VHL	OK	0.269972	0.494899	0.874322	0.448297	0.6698	0.999269	no
XLOC_001722	XLOC_001722	PTCH2	1:45282393-45308857	RCC4_EV	RCC4_VHL	OK	0.485871	0.539548	0.151178	0.326864	0.7417	0.999269	no
XLOC_001723	XLOC_001723	EIF2B3	1:45316193-45452361	RCC4_EV	RCC4_VHL	OK	25.2605	28.5761	0.177925	0.568429	0.5584	0.999269	no
XLOC_001724	XLOC_001724	HECTD3	1:45468219-45477027	RCC4_EV	RCC4_VHL	OK	45.8101	49.2483	0.104409	0.345317	0.72035	0.999269	no
XLOC_001725	XLOC_001725	ZSWIM5	1:45482073-45672250	RCC4_EV	RCC4_VHL	OK	0.63402	0.49109	-0.368542	-0.698548	0.4779	0.999269	no
XLOC_001726	XLOC_001726	MUTYH	1:45794913-45956840	RCC4_EV	RCC4_VHL	OK	5.80665	6.3792	0.13567	0.266466	0.81275	0.999269	no
XLOC_001727	XLOC_001727	TESK2	1:45794913-45956840	RCC4_EV	RCC4_VHL	OK	0.263855	0.251763	-0.0676798	-0.0325789	0.97485	0.999269	no
XLOC_001728	XLOC_001728	CCDC163P	1:45959597-45965751	RCC4_EV	RCC4_VHL	OK	0.543412	0.596241	0.133851	0.224325	0.82205	0.999269	no
XLOC_001729	XLOC_001729	PRDX1	1:45965855-45988562	RCC4_EV	RCC4_VHL	OK	670.259	671.33	0.00230342	0.00723676	0.99345	0.999269	no
XLOC_001730	XLOC_001730	CCDC17	1:46085532-46089883	RCC4_EV	RCC4_VHL	OK	0.162156	0.155251	-0.0627844	-0.0801102	0.93395	0.999269	no
XLOC_001731	XLOC_001731	GPBP1L1	1:46092818-46152754	RCC4_EV	RCC4_VHL	OK	27.0487	26.8239	-0.0120401	-0.0431727	0.9665	0.999269	no
XLOC_001732	XLOC_001732	RPS15AP10	1:46092818-46152754	RCC4_EV	RCC4_VHL	OK	1.11475	0.965163	-0.20788	-0.0602441	0.94015	0.999269	no
XLOC_001733	XLOC_001733	IPP	1:46153846-46216485	RCC4_EV	RCC4_VHL	OK	4.57098	5.88225	0.363864	0.635447	0.51905	0.999269	no
XLOC_001734	XLOC_001734	PIK3R3	1:46505811-46598708	RCC4_EV	RCC4_VHL	OK	2.04793	3.27724	0.678313	1.86425	0.05735	0.999269	no
XLOC_001735	XLOC_001735	LOC100507408	1:46640748-46686928	RCC4_EV	RCC4_VHL	NOTEST	0	0	0	0	1	1	no
XLOC_001736	XLOC_001736	POMGNT1	1:46640748-46686928	RCC4_EV	RCC4_VHL	OK	50.7814	59.7448	0.234513	0.818494	0.41915	0.999269	no
XLOC_001737	XLOC_001737	LRRC41	1:46713366-46798130	RCC4_EV	RCC4_VHL	OK	79.2454	66.7151	-0.248313	-0.643005	0.5424	0.999269	no
XLOC_001738	XLOC_001738	KNCN	1:47004367-47069966	RCC4_EV	RCC4_VHL	NOTEST	0	0	0	0	1	1	no
XLOC_001739	XLOC_001739	MKNK1	1:47004367-47069966	RCC4_EV	RCC4_VHL	OK	11.9253	12.5052	0.0685041	0.210675	0.82545	0.999269	no
XLOC_001740	XLOC_001740	MOB3C	1:47073386-47082563	RCC4_EV	RCC4_VHL	OK	5.70578	6.45341	0.177638	0.504662	0.60345	0.999269	no
XLOC_001741	XLOC_001741	ATPAF1,KIAA0494	1:47098408-47184810	RCC4_EV	RCC4_VHL	OK	58.8017	59.0797	0.00680403	0.0232669	0.9826	0.999269	no
XLOC_001742	XLOC_001742	CYP4Z2P	1:47323905-47366147	RCC4_EV	RCC4_VHL	NOTEST	0	0	0	0	1	1	no
XLOC_001743	XLOC_001743	CYP4A11	1:47394845-47407156	RCC4_EV	RCC4_VHL	NOTEST	0	0	0	0	1	1	no
XLOC_001744	XLOC_001744	CYP4Z1	1:47533159-47643336	RCC4_EV	RCC4_VHL	OK	0.253156	0.385024	0.60492	0.924095	0.35145	0.999269	no
XLOC_001745	XLOC_001745	PDZK1IP1	1:47649260-47655977	RCC4_EV	RCC4_VHL	OK	98.7522	147.696	0.580749	1.94445	0.0475	0.999269	no
XLOC_001746	XLOC_001746	TAL1	1:47681962-47695443	RCC4_EV	RCC4_VHL	NOTEST	0.00287528	0.00284917	-0.0131598	0	1	1	no
XLOC_001747	XLOC_001747	STIL	1:47715810-47779819	RCC4_EV	RCC4_VHL	OK	17.3016	13.7839	-0.327922	-1.10517	0.2558	0.999269	no
XLOC_001748	XLOC_001748	-	1:47851282-47874313	RCC4_EV	RCC4_VHL	OK	0.0256946	0.234302	3.18883	1.05092	0.27205	0.999269	no
XLOC_001749	XLOC_001749	MGC12982	1:47896633-47906363	RCC4_EV	RCC4_VHL	OK	1.62602	1.6439	0.0157774	0.0340798	0.97365	0.999269	no
XLOC_001750	XLOC_001750	LOC388630	1:48226199-48462996	RCC4_EV	RCC4_VHL	OK	5.9874	7.49609	0.324209	0.90832	0.3777	0.999269	no
XLOC_001751	XLOC_001751	SKINTL	1:48567386-48648100	RCC4_EV	RCC4_VHL	NOTEST	0	0.0207512	inf	0	1	1	no
XLOC_001752	XLOC_001752	SPATA6	1:48761043-48937949	RCC4_EV	RCC4_VHL	OK	1.82669	1.82582	-0.00068637	-0.00130888	0.99835	0.999522	no
XLOC_001753	XLOC_001753	AGBL4	1:48998526-50489626	RCC4_EV	RCC4_VHL	NOTEST	0	0	0	0	1	1	no
XLOC_001754	XLOC_001754	BEND5	1:48998526-50489626	RCC4_EV	RCC4_VHL	NOTEST	0	0	0	0	1	1	no
XLOC_001755	XLOC_001755	DMRTA2	1:50883222-50889119	RCC4_EV	RCC4_VHL	NOTEST	0.0670003	0.0473875	-0.499661	0	1	1	no
XLOC_001756	XLOC_001756	FAF1	1:50906934-51425936	RCC4_EV	RCC4_VHL	OK	60.3008	63.5073	0.0747449	0.251379	0.7964	0.999269	no
XLOC_001757	XLOC_001757	TTC39A	1:51752929-51810785	RCC4_EV	RCC4_VHL	OK	0.213893	0.553777	1.37242	2.1166	0.03955	0.999269	no
XLOC_001758	XLOC_001758	EPS15	1:51819934-51984995	RCC4_EV	RCC4_VHL	OK	16.8846	17.6264	0.0620347	0.210305	0.83245	0.999269	no
XLOC_001759	XLOC_001759	NRD1	1:52082545-52344609	RCC4_EV	RCC4_VHL	OK	86.2955	88.4583	0.0357131	0.0804122	0.93495	0.999269	no
XLOC_001760	XLOC_001760	RAB3B	1:52373627-52456436	RCC4_EV	RCC4_VHL	OK	5.45701	4.95397	-0.139527	-0.480222	0.63695	0.999269	no
XLOC_001761	XLOC_001761	TXNDC12	1:52485802-52521047	RCC4_EV	RCC4_VHL	OK	153.234	152.934	-0.00282587	-0.0106463	0.9921	0.999269	no
XLOC_001762	XLOC_001762	KTI12	1:52485802-52521047	RCC4_EV	RCC4_VHL	OK	12.6972	14.5624	0.197732	0.216466	0.82555	0.999269	no
XLOC_001763	XLOC_001763	CC2D1B	1:52816264-52831877	RCC4_EV	RCC4_VHL	OK	11.9865	12.4187	0.0511007	0.171434	0.8571	0.999269	no
XLOC_001764	XLOC_001764	ORC1	1:52838500-52870143	RCC4_EV	RCC4_VHL	OK	10.8393	9.17336	-0.240749	-0.749995	0.44205	0.999269	no
XLOC_001765	XLOC_001765	ZCCHC11	1:52888946-53019149	RCC4_EV	RCC4_VHL	OK	13.6144	13.0383	-0.0623853	-0.197259	0.8353	0.999269	no
XLOC_001766	XLOC_001766	SELRC1	1:53150076-53164485	RCC4_EV	RCC4_VHL	OK	18.9546	20.8667	0.138648	0.445872	0.6423	0.999269	no
XLOC_001767	XLOC_001767	ECHDC2	1:53361581-53387446	RCC4_EV	RCC4_VHL	OK	1.86991	2.27909	0.285485	0.584155	0.5487	0.999269	no
XLOC_001768	XLOC_001768	LOC100652967	1:53390428-53391095	RCC4_EV	RCC4_VHL	NOTEST	0	0.0287133	inf	0	1	1	no
XLOC_001769	XLOC_001769	SLC1A7	1:53552854-53608289	RCC4_EV	RCC4_VHL	NOTEST	0	0	0	0	1	1	no
XLOC_001770	XLOC_001770	C1orf123	1:53662100-53686379	RCC4_EV	RCC4_VHL	OK	30.2036	29.9783	-0.0108059	-0.0234248	0.97955	0.999269	no
XLOC_001771	XLOC_001771	MAGOH	1:53692563-53793821	RCC4_EV	RCC4_VHL	OK	132.001	136.357	0.0468499	0.177197	0.88705	0.999269	no
XLOC_001772	XLOC_001772	LRP8	1:53692563-53793821	RCC4_EV	RCC4_VHL	OK	4.76483	5.27926	0.147911	0.28686	0.77105	0.999269	no
XLOC_001773	XLOC_001773	FLJ40434	1:53904042-53905693	RCC4_EV	RCC4_VHL	NOTEST	0	0	0	0	1	1	no
XLOC_001774	XLOC_001774	GLIS1	1:53971905-54204836	RCC4_EV	RCC4_VHL	OK	7.22594	7.48351	0.0505305	0.148761	0.88135	0.999269	no
XLOC_001775	XLOC_001775	TMEM48	1:54231132-54304225	RCC4_EV	RCC4_VHL	OK	16.8115	17.7193	0.0758714	0.258248	0.79435	0.999269	no
XLOC_001776	XLOC_001776	YIPF1	1:54317391-54355487	RCC4_EV	RCC4_VHL	OK	19.534	20.4992	0.0695786	0.21873	0.82735	0.999269	no
XLOC_001777	XLOC_001777	HSPB11	1:54387233-54411288	RCC4_EV	RCC4_VHL	OK	102.572	94.2902	-0.121456	-0.579726	0.69435	0.999269	no
XLOC_001778	XLOC_001778	LDLRAD1	1:54474505-54483803	RCC4_EV	RCC4_VHL	NOTEST	0	0	0	0	1	1	no
XLOC_001779	XLOC_001779	TMEM59	1:54497348-54519111	RCC4_EV	RCC4_VHL	OK	79.4336	77.2625	-0.0399815	-0.154898	0.88745	0.999269	no
XLOC_001780	XLOC_001780	CDCP2	1:54604667-54619443	RCC4_EV	RCC4_VHL	NOTEST	0.00546721	0.00541209	-0.0146169	0	1	1	no
XLOC_001781	XLOC_001781	CYB5RL	1:54635393-54665746	RCC4_EV	RCC4_VHL	OK	3.00614	3.15011	0.0674918	0.19713	0.84255	0.999269	no
XLOC_001782	XLOC_001782	SSBP3	1:54692194-54872092	RCC4_EV	RCC4_VHL	OK	26.744	22.5853	-0.243836	-0.877738	0.41075	0.999269	no
XLOC_001783	XLOC_001783	FAM151A	1:55013806-55100417	RCC4_EV	RCC4_VHL	NOTEST	0	0.00765361	inf	0	1	1	no
XLOC_001784	XLOC_001784	PARS2	1:55222570-55230226	RCC4_EV	RCC4_VHL	OK	4.28949	5.54328	0.369936	1.06208	0.32925	0.999269	no
XLOC_001785	XLOC_001785	TTC22	1:55246751-55266941	RCC4_EV	RCC4_VHL	NOTEST	0	0	0	0	1	1	no
XLOC_001786	XLOC_001786	DHCR24	1:55315299-55354523	RCC4_EV	RCC4_VHL	OK	441.765	592.952	0.424638	0.957619	0.34935	0.999269	no
XLOC_001787	XLOC_001787	USP24	1:55532016-55681039	RCC4_EV	RCC4_VHL	OK	18.5492	16.5849	-0.161488	-0.547161	0.5698	0.999269	no
XLOC_001788	XLOC_001788	LOC100507652	1:56381281-56410636	RCC4_EV	RCC4_VHL	NOTEST	0	0	0	0	1	1	no
XLOC_001789	XLOC_001789	-	1:56701682-56714872	RCC4_EV	RCC4_VHL	OK	0.398597	0.798168	1.00176	1.1181	0.2558	0.999269	no
XLOC_001790	XLOC_001790	-	1:56719423-56798074	RCC4_EV	RCC4_VHL	OK	0.903513	1.80147	0.995557	1.4961	0.2171	0.999269	no
XLOC_001791	XLOC_001791	PPAP2B	1:56960418-57045257	RCC4_EV	RCC4_VHL	OK	3.71615	5.27622	0.505695	1.48978	0.15975	0.999269	no
XLOC_001792	XLOC_001792	C1orf168	1:57184476-57285369	RCC4_EV	RCC4_VHL	NOTEST	0.0211658	0.0209625	-0.0139234	0	1	1	no
XLOC_001793	XLOC_001793	C8B	1:57394882-57431688	RCC4_EV	RCC4_VHL	NOTEST	0	0	0	0	1	1	no
XLOC_001794	XLOC_001794	DAB1	1:57463578-58716211	RCC4_EV	RCC4_VHL	NOTEST	0.01159	0.0114717	-0.0148011	0	1	1	no
XLOC_001795	XLOC_001795	OMA1	1:58928264-59012446	RCC4_EV	RCC4_VHL	OK	4.70583	6.93459	0.559363	1.43965	0.14245	0.999269	no
XLOC_001796	XLOC_001796	TACSTD2	1:59041094-59043166	RCC4_EV	RCC4_VHL	NOTEST	0	0.0145673	inf	0	1	1	no
XLOC_001797	XLOC_001797	MYSM1	1:59120410-59165747	RCC4_EV	RCC4_VHL	OK	4.38825	3.84055	-0.192333	-0.599359	0.5375	0.999269	no
XLOC_001798	XLOC_001798	JUN	1:59246462-59249785	RCC4_EV	RCC4_VHL	OK	69.2211	54.7982	-0.337084	-1.2271	0.2439	0.999269	no
XLOC_001799	XLOC_001799	HSD52	1:59597607-59612479	RCC4_EV	RCC4_VHL	NOTEST	0	0.0642582	inf	0	1	1	no
XLOC_001800	XLOC_001800	-	1:59758541-59762578	RCC4_EV	RCC4_VHL	OK	0.864891	0.653273	-0.404832	-0.596146	0.551	0.999269	no
XLOC_001801	XLOC_001801	MIR4711	1:59762624-60228402	RCC4_EV	RCC4_VHL	NOTEST	0	0	0	0	1	1	no
XLOC_001802	XLOC_001802	CYP2J2	1:60358979-60392423	RCC4_EV	RCC4_VHL	OK	0.315996	0.312464	-0.0162166	-0.0249724	0.9757	0.999269	no
XLOC_001803	XLOC_001803	C1orf87	1:60456065-60539442	RCC4_EV	RCC4_VHL	NOTEST	0	0	0	0	1	1	no
XLOC_001804	XLOC_001804	TM2D1	1:62146718-62191095	RCC4_EV	RCC4_VHL	OK	15.7437	14.0209	-0.167188	-0.476518	0.6222	0.999269	no
XLOC_001805	XLOC_001805	MIR3116-2	1:62208148-62629592	RCC4_EV	RCC4_VHL	NOTEST	0	0	0	0	1	1	no
XLOC_001806	XLOC_001806	KANK4	1:62701836-62785083	RCC4_EV	RCC4_VHL	NOTEST	0	0.00259322	inf	0	1	1	no
XLOC_001807	XLOC_001807	DOCK7	1:62920396-63153985	RCC4_EV	RCC4_VHL	FAIL	16.406	0	0	0	1	1	no
XLOC_001808	XLOC_001808	LINC00466	1:63624753-63782901	RCC4_EV	RCC4_VHL	NOTEST	0	0.00855093	inf	0	1	1	no
XLOC_001809	XLOC_001809	ITGB3BP	1:63906440-64038364	RCC4_EV	RCC4_VHL	OK	22.2765	19.0212	-0.227914	-0.727838	0.54225	0.999269	no
XLOC_001810	XLOC_001810	JAK1	1:65210777-65432187	RCC4_EV	RCC4_VHL	OK	132.715	149.441	0.171238	0.517151	0.59775	0.999269	no
XLOC_001811	XLOC_001811	MIR3671	1:65523437-65523525	RCC4_EV	RCC4_VHL	NOTEST	0	0	0	0	1	1	no
XLOC_001812	XLOC_001812	MIR101-1	1:65524116-65524191	RCC4_EV	RCC4_VHL	NOTEST	0	0	0	0	1	1	no
XLOC_001813	XLOC_001813	INSL5	1:67263423-67266942	RCC4_EV	RCC4_VHL	NOTEST	0	0.0259427	inf	0	1	1	no
XLOC_001814	XLOC_001814	WDR78	1:67278567-67390570	RCC4_EV	RCC4_VHL	OK	0.7209	1.20565	0.741942	1.3134	0.1873	0.999269	no
XLOC_001815	XLOC_001815	SLC35D1	1:67465014-67520080	RCC4_EV	RCC4_VHL	OK	3.26211	3.16249	-0.0447475	-0.13043	0.89345	0.999269	no
XLOC_001816	XLOC_001816	C1orf141	1:67557858-67594220	RCC4_EV	RCC4_VHL	NOTEST	0.0070949	0	#NAME?	0	1	1	no
XLOC_001817	XLOC_001817	SERBP1	1:67873492-67896123	RCC4_EV	RCC4_VHL	OK	79.9338	78.6955	-0.0225245	-0.072674	0.94035	0.999269	no
XLOC_001818	XLOC_001818	GNG12	1:68167148-68698284	RCC4_EV	RCC4_VHL	OK	132.346	130.237	-0.0231817	-0.0759258	0.94055	0.999269	no
XLOC_001819	XLOC_001819	DIRAS3	1:68167148-68698284	RCC4_EV	RCC4_VHL	NOTEST	0.0290102	0.0570968	0.976851	0	1	1	no
XLOC_001820	XLOC_001820	WLS	1:68167148-68698284	RCC4_EV	RCC4_VHL	OK	9.21916	12.2133	0.405748	0.27068	0.7938	0.999269	no
XLOC_001821	XLOC_001821	MIR1262	1:68167148-68698284	RCC4_EV	RCC4_VHL	NOTEST	0	0	0	0	1	1	no
XLOC_001822	XLOC_001822	RPE65	1:68894506-68915642	RCC4_EV	RCC4_VHL	NOTEST	0	0	0	0	1	1	no
XLOC_001823	XLOC_001823	DEPDC1	1:68939834-68962799	RCC4_EV	RCC4_VHL	OK	17.2942	15.3677	-0.170394	-0.578152	0.55705	0.999269	no
XLOC_001824	XLOC_001824	LRRC40	1:70609730-70717703	RCC4_EV	RCC4_VHL	OK	12.5948	11.1058	-0.181513	-0.307635	0.76835	0.999269	no
XLOC_001825	XLOC_001825	ANKRD13C	1:70724684-70820417	RCC4_EV	RCC4_VHL	OK	6.54451	6.40587	-0.0308921	-0.102153	0.9212	0.999269	no
XLOC_001826	XLOC_001826	PTGER3	1:71318035-71546972	RCC4_EV	RCC4_VHL	NOTEST	0	0.00181144	inf	0	1	1	no
XLOC_001827	XLOC_001827	ZRANB2	1:71318035-71546972	RCC4_EV	RCC4_VHL	OK	26.1534	27.8906	0.0927775	0.312593	0.74815	0.999269	no
XLOC_001828	XLOC_001828	MIR186	1:71318035-71546972	RCC4_EV	RCC4_VHL	NOTEST	0	0	0	0	1	1	no
XLOC_001829	XLOC_001829	NEGR1	1:71868624-72748277	RCC4_EV	RCC4_VHL	OK	1.10845	0.883332	-0.327515	-0.784643	0.4417	0.999269	no
XLOC_001830	XLOC_001830	LRRIQ3	1:74491698-74663871	RCC4_EV	RCC4_VHL	OK	2.21113	2.85018	0.366267	0.702837	0.47755	0.999269	no
XLOC_001831	XLOC_001831	C1orf173	1:75033794-75139422	RCC4_EV	RCC4_VHL	NOTEST	0.00198472	0.00196738	-0.0126588	0	1	1	no
XLOC_001832	XLOC_001832	CRYZ	1:75171169-75232361	RCC4_EV	RCC4_VHL	OK	62.4803	71.6733	0.198034	0.668167	0.5369	0.999269	no
XLOC_001833	XLOC_001833	SLC44A5	1:75667815-76076799	RCC4_EV	RCC4_VHL	OK	0.710455	0.94234	0.407505	0.854298	0.37505	0.999269	no
XLOC_001834	XLOC_001834	ASB17	1:76384557-76398116	RCC4_EV	RCC4_VHL	NOTEST	0	0	0	0	1	1	no
XLOC_001835	XLOC_001835	PIGK	1:77554665-77685132	RCC4_EV	RCC4_VHL	OK	13.129	12.6005	-0.0592666	-0.208983	0.8399	0.999269	no
XLOC_001836	XLOC_001836	ZZZ3	1:78029822-78149180	RCC4_EV	RCC4_VHL	OK	10.2718	9.66365	-0.0880433	-0.286318	0.7703	0.999269	no
XLOC_001837	XLOC_001837	USP33	1:78161671-78225537	RCC4_EV	RCC4_VHL	OK	15.3029	15.0564	-0.0234288	-0.0774275	0.93505	0.999269	no
XLOC_001838	XLOC_001838	NEXN-AS1	1:78347032-78409580	RCC4_EV	RCC4_VHL	OK	1.86394	1.84433	-0.0152588	-0.00859964	0.9936	0.999269	no
XLOC_001839	XLOC_001839	FUBP1	1:78413590-78444812	RCC4_EV	RCC4_VHL	OK	69.4162	70.4712	0.0217601	0.0732472	0.94015	0.999269	no
XLOC_001840	XLOC_001840	-	1:78607021-78609401	RCC4_EV	RCC4_VHL	OK	0.267643	0.360349	0.429083	0.612827	0.606	0.999269	no
XLOC_001841	XLOC_001841	ELTD1	1:79355448-79472495	RCC4_EV	RCC4_VHL	NOTEST	0	0	0	0	1	1	no
XLOC_001842	XLOC_001842	TTLL7	1:84332112-84464857	RCC4_EV	RCC4_VHL	OK	3.16228	1.91967	-0.720104	-1.92392	0.04935	0.999269	no
XLOC_001843	XLOC_001843	UOX	1:84830640-84863576	RCC4_EV	RCC4_VHL	NOTEST	0	0	0	0	1	1	no
XLOC_001844	XLOC_001844	GNG5	1:84944919-85014677	RCC4_EV	RCC4_VHL	OK	207.912	211.59	0.0252952	0.08259	0.93765	0.999269	no
XLOC_001845	XLOC_001845	CTBS	1:85018803-85040163	RCC4_EV	RCC4_VHL	OK	2.85841	3.54151	0.30915	0.850154	0.42575	0.999269	no
XLOC_001846	XLOC_001846	C1orf180	1:85093912-85100703	RCC4_EV	RCC4_VHL	NOTEST	0.0154196	0.0254436	0.722533	0	1	1	no
XLOC_001847	XLOC_001847	SSX2IP	1:85109389-85156240	RCC4_EV	RCC4_VHL	OK	2.67981	2.69184	0.00646472	0.0182007	0.98565	0.999269	no
XLOC_001848	XLOC_001848	LPAR3	1:85279085-85358896	RCC4_EV	RCC4_VHL	NOTEST	0	0	0	0	1	1	no
XLOC_001849	XLOC_001849	MCOLN2	1:85391265-85462796	RCC4_EV	RCC4_VHL	NOTEST	0	0.00480349	inf	0	1	1	no
XLOC_001850	XLOC_001850	MCOLN3	1:85483764-85514169	RCC4_EV	RCC4_VHL	NOTEST	0	0.0157816	inf	0	1	1	no
XLOC_001851	XLOC_001851	SYDE2	1:85623093-85667303	RCC4_EV	RCC4_VHL	OK	1.28042	1.23965	-0.046684	-0.105251	0.91755	0.999269	no
XLOC_001852	XLOC_001852	C1orf52	1:85715635-85725355	RCC4_EV	RCC4_VHL	OK	7.20617	7.49015	0.0557612	0.16772	0.86755	0.999269	no
XLOC_001853	XLOC_001853	BCL10	1:85731458-85743771	RCC4_EV	RCC4_VHL	OK	19.0327	17.1853	-0.147302	-0.519093	0.6202	0.999269	no
XLOC_001854	XLOC_001854	DDAH1	1:85784167-86044046	RCC4_EV	RCC4_VHL	OK	47.3566	52.4271	0.146746	0.500272	0.6056	0.999269	no
XLOC_001855	XLOC_001855	ZNHIT6	1:86115105-86174573	RCC4_EV	RCC4_VHL	OK	19.6385	23.1391	0.236651	0.675633	0.48585	0.999269	no
XLOC_001856	XLOC_001856	COL24A1	1:86194915-86622121	RCC4_EV	RCC4_VHL	NOTEST	0.00657648	0.0412839	2.65019	0	1	1	no
XLOC_001857	XLOC_001857	ODF2L	1:86812132-86862030	RCC4_EV	RCC4_VHL	OK	3.82289	3.62511	-0.0766392	-0.217236	0.82265	0.999269	no
XLOC_001858	XLOC_001858	2017-09-15	1:87328127-87380107	RCC4_EV	RCC4_VHL	OK	77.3424	90.941	0.233672	0.788628	0.4253	0.999269	no
XLOC_001859	XLOC_001859	LOC100505768	1:87819206-87837338	RCC4_EV	RCC4_VHL	NOTEST	0	0	0	0	1	1	no
XLOC_001860	XLOC_001860	GTF2B	1:89318320-89357324	RCC4_EV	RCC4_VHL	OK	16.8015	18.4978	0.138764	0.428306	0.65915	0.999269	no
XLOC_001861	XLOC_001861	CCBL2,RBMXL1	1:89401455-89458643	RCC4_EV	RCC4_VHL	OK	17.8209	20.7212	0.21754	0.658871	0.4929	0.999269	no
XLOC_001862	XLOC_001862	GBP3	1:89472359-89488549	RCC4_EV	RCC4_VHL	OK	15.1426	16.8454	0.153746	0.538064	0.6102	0.999269	no
XLOC_001863	XLOC_001863	GBP1	1:89516827-89531043	RCC4_EV	RCC4_VHL	OK	3.39838	8.16312	1.26427	3.51926	0.00035	0.0713849	no
XLOC_001864	XLOC_001864	GBP2	1:89573309-89591799	RCC4_EV	RCC4_VHL	OK	0.529807	1.92662	1.86254	3.88667	0.00105	0.135011	no
XLOC_001865	XLOC_001865	GBP7	1:89597433-89641723	RCC4_EV	RCC4_VHL	NOTEST	0	0	0	0	1	1	no
XLOC_001866	XLOC_001866	GBP4	1:89646830-89664633	RCC4_EV	RCC4_VHL	NOTEST	0.046459	0.0759777	0.709617	0	1	1	no
XLOC_001867	XLOC_001867	GBP5	1:89724632-89738544	RCC4_EV	RCC4_VHL	NOTEST	0.0626723	0.0584315	-0.101081	0	1	1	no
XLOC_001868	XLOC_001868	FLJ27354	1:90090407-90098453	RCC4_EV	RCC4_VHL	NOTEST	0.0930539	0.114352	0.297346	0	1	1	no
XLOC_001869	XLOC_001869	GEMIN8P4	1:90458823-90460525	RCC4_EV	RCC4_VHL	OK	1.30227	1.4142	0.118959	0.255927	0.81315	0.999269	no
XLOC_001870	XLOC_001870	BARHL2	1:91177578-91182794	RCC4_EV	RCC4_VHL	NOTEST	0	0	0	0	1	1	no
XLOC_001871	XLOC_001871	LOC100505821,LOC149351	1:91248540-91317195	RCC4_EV	RCC4_VHL	OK	1.9315	2.15769	0.159766	0.325203	0.78655	0.999269	no
XLOC_001872	XLOC_001872	ZNF644	1:91380854-91487671	RCC4_EV	RCC4_VHL	OK	16.6434	15.5564	-0.0974399	-0.305308	0.75935	0.999269	no
XLOC_001873	XLOC_001873	HFM1	1:91726322-91870426	RCC4_EV	RCC4_VHL	NOTEST	0.00583677	0.00578367	-0.013184	0	1	1	no
XLOC_001874	XLOC_001874	TGFBR3	1:92145899-92371559	RCC4_EV	RCC4_VHL	OK	0.458495	0.305943	-0.583645	-1.14932	0.2435	0.999269	no
XLOC_001875	XLOC_001875	GLMN	1:92711954-92867735	RCC4_EV	RCC4_VHL	OK	4.25082	4.22692	-0.00813189	-0.0129494	0.99095	0.999269	no
XLOC_001876	XLOC_001876	GFI1	1:92940317-92952433	RCC4_EV	RCC4_VHL	NOTEST	0.0106644	0.0328209	1.62181	0	1	1	no
XLOC_001877	XLOC_001877	EVI5	1:92974252-93257961	RCC4_EV	RCC4_VHL	OK	2.38454	2.31137	-0.044962	-0.129325	0.89205	0.999269	no
XLOC_001878	XLOC_001878	LOC100653014	1:93284830-93307481	RCC4_EV	RCC4_VHL	OK	1.90066	2.01169	0.0819079	0.0100934	0.3959	0.999269	no
XLOC_001879	XLOC_001879	FAM69A	1:93307720-93427079	RCC4_EV	RCC4_VHL	OK	15.655	15.1939	-0.0431326	-0.149598	0.8894	0.999269	no
XLOC_001880	XLOC_001880	TMED5	1:93615298-93646246	RCC4_EV	RCC4_VHL	OK	22.3973	22.109	-0.0186894	-0.0639932	0.9459	0.999269	no
XLOC_001881	XLOC_001881	LOC100131564	1:93775665-93811368	RCC4_EV	RCC4_VHL	OK	1.47289	2.04417	0.472866	1.20112	0.249	0.999269	no
XLOC_001882	XLOC_001882	BCAR3	1:94027347-94312766	RCC4_EV	RCC4_VHL	OK	30.1912	27.8033	-0.118873	-0.408811	0.6874	0.999269	no
XLOC_001883	XLOC_001883	LOC100132240	1:94027347-94312766	RCC4_EV	RCC4_VHL	NOTEST	0.115747	0.0682697	-0.76166	0	1	1	no
XLOC_001884	XLOC_001884	DNTTIP2	1:94335013-94344762	RCC4_EV	RCC4_VHL	OK	37.7332	37.6614	-0.00274748	-0.0101622	0.99185	0.999269	no
XLOC_001885	XLOC_001885	GCLM	1:94352589-94375012	RCC4_EV	RCC4_VHL	OK	19.7452	17.531	-0.171595	-0.613387	0.5659	0.999269	no
XLOC_001886	XLOC_001886	ABCA4	1:94458392-94586705	RCC4_EV	RCC4_VHL	NOTEST	0.0116295	0.0172921	0.57233	0	1	1	no
XLOC_001887	XLOC_001887	ARHGAP29	1:94622849-94713317	RCC4_EV	RCC4_VHL	OK	29.5266	28.0095	-0.0760992	-0.255454	0.79825	0.999269	no
XLOC_001888	XLOC_001888	F3	1:94994731-95007413	RCC4_EV	RCC4_VHL	OK	250.268	41.7917	-2.58219	-8.52437	5e-05	0.0149741	yes
XLOC_001889	XLOC_001889	MIR378G	1:95081993-95285854	RCC4_EV	RCC4_VHL	OK	4.26151	2.09391	-1.02516	-1.3209	0.25305	0.999269	no
XLOC_001890	XLOC_001890	MIR378G	1:95081993-95285854	RCC4_EV	RCC4_VHL	OK	2.36447	1.23213	-0.940362	-2.28675	0.02505	0.999269	no
XLOC_001891	XLOC_001891	MIR378G	1:95081993-95285854	RCC4_EV	RCC4_VHL	NOTEST	0	0	0	0	1	1	no
XLOC_001892	XLOC_001892	CNN3	1:95362506-95392735	RCC4_EV	RCC4_VHL	OK	557.56	518.836	-0.103849	-0.338603	0.7619	0.999269	no
XLOC_001893	XLOC_001893	ALG14	1:95448278-95538507	RCC4_EV	RCC4_VHL	OK	11.7033	14.6041	0.319455	1.04232	0.39545	0.999269	no
XLOC_001894	XLOC_001894	DPYD	1:97543298-98386621	RCC4_EV	RCC4_VHL	OK	6.2817	5.88038	-0.0952473	-0.211717	0.8257	0.999269	no
XLOC_001895	XLOC_001895	MIR2682	1:98510797-98510907	RCC4_EV	RCC4_VHL	NOTEST	0	0	0	0	1	1	no
XLOC_001896	XLOC_001896	MIR137	1:98511625-98511727	RCC4_EV	RCC4_VHL	NOTEST	0	0	0	0	1	1	no
XLOC_001897	XLOC_001897	LPPR5	1:99355800-99614408	RCC4_EV	RCC4_VHL	OK	0.174175	0.075448	-1.20698	-1.58002	0.13275	0.999269	no
XLOC_001898	XLOC_001898	FRRS1	1:100172736-100232196	RCC4_EV	RCC4_VHL	OK	1.58847	1.92139	0.274513	0.654323	0.49925	0.999269	no
XLOC_001899	XLOC_001899	LOC730081	1:100433941-100492417	RCC4_EV	RCC4_VHL	OK	0.110557	0.202436	0.872677	0.228025	0.71895	0.999269	no
XLOC_001900	XLOC_001900	SASS6	1:100549099-100598630	RCC4_EV	RCC4_VHL	OK	5.28302	3.77429	-0.485158	-1.26889	0.1943	0.999269	no
XLOC_001901	XLOC_001901	LRRC39	1:100598705-100643771	RCC4_EV	RCC4_VHL	NOTEST	0.0808199	0.125426	0.634048	0	1	1	no
XLOC_001902	XLOC_001902	DBT	1:100652477-100715500	RCC4_EV	RCC4_VHL	OK	1.81428	1.99774	0.138977	0.414042	0.66985	0.999269	no
XLOC_001903	XLOC_001903	LOC100506007	1:100730236-100731703	RCC4_EV	RCC4_VHL	OK	0.602751	0.636693	0.0790356	0.130416	0.9212	0.999269	no
XLOC_001904	XLOC_001904	LOC100128787	1:101092604-101112560	RCC4_EV	RCC4_VHL	NOTEST	0	0	0	0	1	1	no
XLOC_001905	XLOC_001905	EXTL2	1:101337940-101360871	RCC4_EV	RCC4_VHL	OK	7.8239	8.27928	0.0816174	0.244556	0.8009	0.999269	no
XLOC_001906	XLOC_001906	DPH5	1:101455178-101491362	RCC4_EV	RCC4_VHL	OK	18.7056	21.954	0.231012	0.73501	0.45245	0.999269	no
XLOC_001907	XLOC_001907	OLFM3	1:102268126-102462790	RCC4_EV	RCC4_VHL	NOTEST	0	0	0	0	1	1	no
XLOC_001908	XLOC_001908	COL11A1	1:103342022-103574052	RCC4_EV	RCC4_VHL	NOTEST	0.0143372	0.0162419	0.179958	0	1	1	no
XLOC_001909	XLOC_001909	AMY1B	1:104230040-104238889	RCC4_EV	RCC4_VHL	NOTEST	0	0	0	0	1	1	no
XLOC_001910	XLOC_001910	VAV3	1:108113781-108507545	RCC4_EV	RCC4_VHL	OK	11.9644	12.0439	0.00954386	0.0304858	0.9744	0.999269	no
XLOC_001911	XLOC_001911	SLC25A24	1:108670748-108742974	RCC4_EV	RCC4_VHL	OK	30.5681	26.8795	-0.185517	-0.629234	0.52025	0.999269	no
XLOC_001912	XLOC_001912	NBPF4	1:108765962-108786703	RCC4_EV	RCC4_VHL	NOTEST	0	0.00593701	inf	0	1	1	no
XLOC_001913	XLOC_001913	HENMT1	1:109190909-109204148	RCC4_EV	RCC4_VHL	NOTEST	0	0	0	0	1	1	no
XLOC_001914	XLOC_001914	AKNAD1	1:109358522-109399716	RCC4_EV	RCC4_VHL	NOTEST	0.072932	0.0690882	-0.0781136	0	1	1	no
XLOC_001915	XLOC_001915	CLCC1	1:109419602-109506111	RCC4_EV	RCC4_VHL	OK	9.06474	9.52906	0.0720669	0.184412	0.8476	0.999269	no
XLOC_001916	XLOC_001916	WDR47	1:109512835-109584850	RCC4_EV	RCC4_VHL	OK	4.54822	4.58901	0.0128806	0.03771	0.9698	0.999269	no
XLOC_001917	XLOC_001917	TAF13	1:109605175-109626116	RCC4_EV	RCC4_VHL	OK	14.0719	18.7334	0.412793	1.21182	0.2749	0.999269	no
XLOC_001918	XLOC_001918	C1orf194	1:109648572-109656479	RCC4_EV	RCC4_VHL	NOTEST	0	0	0	0	1	1	no
XLOC_001919	XLOC_001919	PSRC1	1:109822175-109825790	RCC4_EV	RCC4_VHL	OK	8.33377	8.09761	-0.0414723	-0.113529	0.9108	0.999269	no
XLOC_001920	XLOC_001920	MYBPHL	1:109834986-109849663	RCC4_EV	RCC4_VHL	NOTEST	0.0117419	0.0115952	-0.0181384	0	1	1	no
XLOC_001921	XLOC_001921	SORT1	1:109852186-109940563	RCC4_EV	RCC4_VHL	OK	9.8676	11.0556	0.16401	0.551941	0.563	0.999269	no
XLOC_001922	XLOC_001922	PSMA5	1:109941652-109969108	RCC4_EV	RCC4_VHL	OK	22.8276	28.3784	0.314012	1.07227	0.2724	0.999269	no
XLOC_001923	XLOC_001923	AMIGO1	1:110049445-110052336	RCC4_EV	RCC4_VHL	OK	0.17003	0.162266	-0.0674244	-0.0916917	0.92915	0.999269	no
XLOC_001924	XLOC_001924	GNAT2	1:110142160-110160945	RCC4_EV	RCC4_VHL	OK	1.71915	1.47467	-0.221307	-0.415967	0.6294	0.999269	no
XLOC_001925	XLOC_001925	GSTM3	1:110276553-110283660	RCC4_EV	RCC4_VHL	NOTEST	0.0386662	0.0355067	-0.122982	0	1	1	no
XLOC_001926	XLOC_001926	EPS8L3	1:110292701-110306644	RCC4_EV	RCC4_VHL	NOTEST	0	0.0134423	inf	0	1	1	no
XLOC_001927	XLOC_001927	-	1:110411500-110420209	RCC4_EV	RCC4_VHL	OK	0.351259	0.686464	0.966647	1.41464	0.38465	0.999269	no
XLOC_001928	XLOC_001928	ALX3	1:110602996-110613322	RCC4_EV	RCC4_VHL	OK	0.409331	0.532065	0.378334	0.622984	0.5842	0.999269	no
XLOC_001929	XLOC_001929	LOC100130800	1:110693131-110744824	RCC4_EV	RCC4_VHL	NOTEST	0	0	0	0	1	1	no
XLOC_001930	XLOC_001930	LOC440600	1:110828996-110881793	RCC4_EV	RCC4_VHL	NOTEST	0.0972508	0.147223	0.598218	0	1	1	no
XLOC_001931	XLOC_001931	LOC440600	1:110828996-110881793	RCC4_EV	RCC4_VHL	OK	1.61641	1.88233	0.219726	0.188932	0.8577	0.999269	no
XLOC_001932	XLOC_001932	SLC16A4	1:110905472-110933704	RCC4_EV	RCC4_VHL	OK	6.03077	9.40414	0.640955	1.80468	0.0692	0.999269	no
XLOC_001933	XLOC_001933	HBXIP	1:110943874-110950546	RCC4_EV	RCC4_VHL	OK	144.665	154.588	0.0957089	0.425714	0.7372	0.999269	no
XLOC_001934	XLOC_001934	KCNA10	1:111059838-111061797	RCC4_EV	RCC4_VHL	NOTEST	0	0	0	0	1	1	no
XLOC_001935	XLOC_001935	KCNA2	1:111136201-111174096	RCC4_EV	RCC4_VHL	NOTEST	0	0	0	0	1	1	no
XLOC_001936	XLOC_001936	KCNA3	1:111214309-111217655	RCC4_EV	RCC4_VHL	NOTEST	0	0	0	0	1	1	no
XLOC_001937	XLOC_001937	LRIF1	1:111486088-111507150	RCC4_EV	RCC4_VHL	OK	9.41234	8.54401	-0.139641	-0.381213	0.69485	0.999269	no
XLOC_001938	XLOC_001938	DRAM2	1:111659953-111727724	RCC4_EV	RCC4_VHL	OK	23.0073	22.129	-0.0561491	-0.160757	0.87905	0.999269	no
XLOC_001939	XLOC_001939	DENND2D	1:111729059-111747150	RCC4_EV	RCC4_VHL	OK	2.07128	2.55419	0.302342	0.684527	0.4883	0.999269	no
XLOC_001940	XLOC_001940	PGCP1	1:111927140-111932473	RCC4_EV	RCC4_VHL	NOTEST	0	0	0	0	1	1	no
XLOC_001941	XLOC_001941	OVGP1	1:111956936-111970399	RCC4_EV	RCC4_VHL	OK	0.594157	1.47636	1.31313	2.68109	0.02125	0.999269	no
XLOC_001942	XLOC_001942	WDR77	1:111982511-112004540	RCC4_EV	RCC4_VHL	OK	38.7025	41.6073	0.104411	0.222332	0.83545	0.999269	no
XLOC_001943	XLOC_001943	ADORA3	1:112025969-112106597	RCC4_EV	RCC4_VHL	NOTEST	0	0.0555945	inf	0	1	1	no
XLOC_001944	XLOC_001944	LOC100129269	1:112141628-112150940	RCC4_EV	RCC4_VHL	NOTEST	0.102601	0.121653	0.245727	0	1	1	no
XLOC_001945	XLOC_001945	C1orf183	1:112264685-112310199	RCC4_EV	RCC4_VHL	OK	2.12161	1.79964	-0.23745	-0.404039	0.68815	0.999269	no
XLOC_001946	XLOC_001946	KCND3	1:112318453-112531777	RCC4_EV	RCC4_VHL	NOTEST	0.0169838	0.0336249	0.985376	0	1	1	no
XLOC_001947	XLOC_001947	MIR4256	1:113004391-113004455	RCC4_EV	RCC4_VHL	NOTEST	0	0	0	0	1	1	no
XLOC_001948	XLOC_001948	ST7L	1:113066139-113162040	RCC4_EV	RCC4_VHL	OK	5.22787	6.98692	0.418433	1.18906	0.23125	0.999269	no
XLOC_001949	XLOC_001949	RHOC	1:113243748-113250025	RCC4_EV	RCC4_VHL	OK	397.165	468.151	0.237235	0.770686	0.4268	0.999269	no
XLOC_001950	XLOC_001950	PPM1J	1:113252615-113257950	RCC4_EV	RCC4_VHL	OK	0.865107	0.697316	-0.311065	-0.514757	0.6025	0.999269	no
XLOC_001951	XLOC_001951	SLC16A1	1:113454468-113498975	RCC4_EV	RCC4_VHL	OK	39.706	36.2443	-0.131603	-0.475217	0.64595	0.999269	no
XLOC_001952	XLOC_001952	LOC643441	1:113739402-113748875	RCC4_EV	RCC4_VHL	NOTEST	0	0	0	0	1	1	no
XLOC_001953	XLOC_001953	PHTF1	1:114239823-114302750	RCC4_EV	RCC4_VHL	OK	6.1939	6.1314	-0.014631	-0.0424571	0.9647	0.999269	no
XLOC_001954	XLOC_001954	RSBN1	1:114304453-114355070	RCC4_EV	RCC4_VHL	OK	3.96414	3.09843	-0.355473	-1.10365	0.28275	0.999269	no
XLOC_001955	XLOC_001955	PTPN22	1:114356432-114447741	RCC4_EV	RCC4_VHL	OK	0.763399	1.5606	1.03159	1.32565	0.2045	0.999269	no
XLOC_001956	XLOC_001956	BCL2L15	1:114356432-114447741	RCC4_EV	RCC4_VHL	OK	0.13664	0.187957	0.460016	0.26881	0.80895	0.999269	no
XLOC_001957	XLOC_001957	AP4B1	1:114356432-114447741	RCC4_EV	RCC4_VHL	OK	6.74446	7.19489	0.0932683	0.240733	0.8021	0.999269	no
XLOC_001958	XLOC_001958	SYT6	1:114631913-114696472	RCC4_EV	RCC4_VHL	NOTEST	0	0	0	0	1	1	no
XLOC_001959	XLOC_001959	TRIM33	1:114935398-115053781	RCC4_EV	RCC4_VHL	OK	7.0972	6.83386	-0.05455	-0.18131	0.84975	0.999269	no
XLOC_001960	XLOC_001960	BCAS2	1:115090776-115124283	RCC4_EV	RCC4_VHL	OK	47.8647	50.0149	0.0633948	0.196837	0.83905	0.999269	no
XLOC_001961	XLOC_001961	DENND2C	1:115125472-115212732	RCC4_EV	RCC4_VHL	OK	0.484651	0.304111	-0.67235	-1.22968	0.21345	0.999269	no
XLOC_001962	XLOC_001962	AMPD1	1:115215718-115238239	RCC4_EV	RCC4_VHL	NOTEST	0.01255	0	#NAME?	0	1	1	no
XLOC_001963	XLOC_001963	CSDE1,NRAS	1:115247084-115300671	RCC4_EV	RCC4_VHL	OK	204.364	190.775	-0.0992682	-0.306632	0.75835	0.999269	no
XLOC_001964	XLOC_001964	SIKE1	1:115312099-115323322	RCC4_EV	RCC4_VHL	OK	14.9696	16.9846	0.182193	0.338611	0.7267	0.999269	no
XLOC_001965	XLOC_001965	TSPAN2	1:115589430-115632121	RCC4_EV	RCC4_VHL	OK	43.2631	20.3214	-1.09014	-3.55924	0.00035	0.0713849	no
XLOC_001966	XLOC_001966	NGF	1:115828536-115880857	RCC4_EV	RCC4_VHL	OK	0.663467	0.414763	-0.677737	-1.08715	0.38085	0.999269	no
XLOC_001967	XLOC_001967	-	1:115985660-116039825	RCC4_EV	RCC4_VHL	OK	6.66648	6.26091	-0.0905536	-0.269814	0.7824	0.999269	no
XLOC_001968	XLOC_001968	-	1:115985660-116039825	RCC4_EV	RCC4_VHL	NOTEST	0	0.0652225	inf	0	1	1	no
XLOC_001969	XLOC_001969	-	1:116073240-116077604	RCC4_EV	RCC4_VHL	OK	0.228161	0.182337	-0.32344	-0.354433	0.75335	0.999269	no
XLOC_001970	XLOC_001970	CASQ2	1:116242623-116311426	RCC4_EV	RCC4_VHL	NOTEST	0	0	0	0	1	1	no
XLOC_001971	XLOC_001971	NHLH2	1:116378997-116383747	RCC4_EV	RCC4_VHL	NOTEST	0	0	0	0	1	1	no
XLOC_001972	XLOC_001972	ATP1A1OS	1:116915794-116961244	RCC4_EV	RCC4_VHL	OK	3.74441	9.53372	1.3483	0.317656	0.7919	0.999269	no
XLOC_001973	XLOC_001973	LOC100506459	1:117034280-117047765	RCC4_EV	RCC4_VHL	OK	0.667006	0.639547	-0.06065	-0.123972	0.90365	0.999269	no
XLOC_001974	XLOC_001974	CD58	1:117057155-117113715	RCC4_EV	RCC4_VHL	OK	16.7599	16.0434	-0.0630384	-0.179536	0.8568	0.999269	no
XLOC_001975	XLOC_001975	IGSF3	1:117117030-117210314	RCC4_EV	RCC4_VHL	OK	9.59472	9.55737	-0.00562735	-0.0188442	0.9854	0.999269	no
XLOC_001976	XLOC_001976	TRIM45	1:117602774-117664411	RCC4_EV	RCC4_VHL	OK	1.34294	1.13606	-0.241356	-0.226336	0.81985	0.999269	no
XLOC_001977	XLOC_001977	VTCN1	1:117686208-117753549	RCC4_EV	RCC4_VHL	NOTEST	0.0516139	0.0681177	0.40027	0	1	1	no
XLOC_001978	XLOC_001978	GDAP2	1:118406106-118472302	RCC4_EV	RCC4_VHL	OK	4.00631	3.94506	-0.0222285	-0.0541984	0.95805	0.999269	no
XLOC_001979	XLOC_001979	SPAG17	1:118472371-118727848	RCC4_EV	RCC4_VHL	OK	0.604321	0.4389	-0.461422	-0.354465	0.7198	0.999269	no
XLOC_001980	XLOC_001980	TBX15	1:119425665-119532179	RCC4_EV	RCC4_VHL	OK	0.730934	0.365361	-1.00042	-1.73673	0.08185	0.999269	no
XLOC_001981	XLOC_001981	WARS2	1:119573838-119726621	RCC4_EV	RCC4_VHL	OK	12.2888	12.6208	0.0384696	0.108432	0.9153	0.999269	no
XLOC_001982	XLOC_001982	LOC644242	1:120140324-120146894	RCC4_EV	RCC4_VHL	OK	0.752942	1.214	0.689159	0.969819	0.3905	0.999269	no
XLOC_001983	XLOC_001983	-	1:120140324-120146894	RCC4_EV	RCC4_VHL	OK	0.472696	0.713022	0.593032	0.89956	0.354	0.999269	no
XLOC_001986	XLOC_001986	-	1:120150435-120151435	RCC4_EV	RCC4_VHL	OK	0.00423011	0.236798	5.80682	0.743178	0.13575	0.999269	no
XLOC_001987	XLOC_001987	ZNF697	1:120161860-120190794	RCC4_EV	RCC4_VHL	OK	3.7593	4.54676	0.274378	0.812362	0.402	0.999269	no
XLOC_001988	XLOC_001988	HMGCS2	1:120290618-120311555	RCC4_EV	RCC4_VHL	NOTEST	0	0.0191268	inf	0	1	1	no
XLOC_001989	XLOC_001989	REG4	1:120336640-120354203	RCC4_EV	RCC4_VHL	NOTEST	0	0.0118859	inf	0	1	1	no
XLOC_001990	XLOC_001990	NBPF7	1:120377387-120387779	RCC4_EV	RCC4_VHL	OK	0.400245	0.347329	-0.204579	-0.331474	0.76235	0.999269	no
XLOC_001991	XLOC_001991	ADAM30	1:120436155-120439147	RCC4_EV	RCC4_VHL	NOTEST	0	0	0	0	1	1	no
XLOC_001992	XLOC_001992	NOTCH2	1:120454175-120612317	RCC4_EV	RCC4_VHL	OK	23.3331	27.3857	0.231048	0.792498	0.42765	0.999269	no
XLOC_001993	XLOC_001993	LOC100506528	1:120454175-120612317	RCC4_EV	RCC4_VHL	OK	1.94684	1.89644	-0.0378447	-0.010672	0.9765	0.999269	no
XLOC_001994	XLOC_001994	LOC100132913	1:120835818-120855682	RCC4_EV	RCC4_VHL	OK	2.60167	2.74939	0.0796729	0.106262	0.93845	0.999269	no
XLOC_001995	XLOC_001995	LOC100132314	1:120876494-120905159	RCC4_EV	RCC4_VHL	NOTEST	0	0	0	0	1	1	no
XLOC_001996	XLOC_001996	FCGR1B	1:120926907-120935944	RCC4_EV	RCC4_VHL	NOTEST	0	0	0	0	1	1	no
XLOC_001997	XLOC_001997	LOC100652887	1:142785283-142891022	RCC4_EV	RCC4_VHL	OK	2.82646	4.73397	0.744055	1.39113	0.1628	0.999269	no
XLOC_001998	XLOC_001998	MIR3118-3	1:143424140-143424215	RCC4_EV	RCC4_VHL	NOTEST	0	0	0	0	1	1	no
XLOC_001999	XLOC_001999	LOC100286793	1:143718512-143744587	RCC4_EV	RCC4_VHL	OK	0.621894	0.381814	-0.703801	-0.694127	0.56255	0.999269	no
XLOC_002000	XLOC_002000	PPIAL4G	1:143767143-143767881	RCC4_EV	RCC4_VHL	NOTEST	0	0	0	0	1	1	no
XLOC_002001	XLOC_002001	FAM72D	1:143896451-143913143	RCC4_EV	RCC4_VHL	OK	2.71012	2.86862	0.0820008	0.211959	0.8475	0.999269	no
[truncated: 32,808 more rows]
